# Supplementary material for: PhosPiR: an automated phosphoproteomic pipeline in R
Source: Brief Bioinform. 2021 Dec 8;23(1):bbab510. doi: 10.1093/bib/bbab510 (PMC8787428; doi:10.1093/bib/bbab510)
Supplement: SupplementaryFigure2_bbab510 [file supplementaryfigure2_bbab510.zip]

Archive with 1 entries (1 files):
- SupplementaryFigure2_bbab510.tiff
