# Supplementary material for: PhosPiR: an automated phosphoproteomic pipeline in R
Source: Brief Bioinform. 2021 Dec 8;23(1):bbab510. doi: 10.1093/bib/bbab510 (PMC8787428; doi:10.1093/bib/bbab510)
Supplement: Supplementary_Tables_Final_bbab510 [file supplementary_tables_final_bbab510.xlsx]

## Sheet: Supplementary Table 1
Supplementary Table 1A. Input file format description for when data comes from an analysis software other than MaxQuant. "Other" for input option should be chosen, afterwhich the user will be prompted to locate the data file with the described format. PhosPiR also supports proteomics data with the “Other” option for non-phospho proteomics data. In this case, when following the below format, colum…
1. File format should be .csv or .xlsx.
2. The first 6 columns should contain information as follows. Column 1 contains the UniProt protein ID, column 2 contains the protein description, column 3 displays gene name, column 4 shows the phosphorylated amino acid residue, column 5 records the phosphorylation site position within the protein, and column 6 shows the sequence window. The sequence window should have the phosphorylation site i…
3. Column 7 onward should contain sample intensity values. Each column corresponds to 1 sample, and each row corresponds to 1 phosphorylation pattern. Intensity values should not be in log scale.
4. Missing values should be written as “NA” or 0. Intensity columns should be numeric columns.
Supplementary Table 1B. Example input file for PhosPiR when data comes from an analysis software other than MaxQuant, or from a modified MaxQuant file. The included data is part of the Brüning et al. synaptoneurosome phosphoproteome dataset (first 500 entries). For the re-analysis of data from Bruning et al., we downloaded raw MS files from the PRIDE database with identifier PXD010697. Taking the…
Protein	Protein.names	Gene.names	Amino.acid	Position	Sequence.window	CT4_BL_1	CT4_BL_2	CT4_BL_3	CT4_BL_4	CT4_SD_1	CT4_SD_2	CT4_SD_3	CT4_SD_4
Q91V14	Solute carrier family 12 member 5	Slc12a5	S	955	KQMHLTKNEREREIQSITDESRGSIRRKNPA	0.397884	0.364298	0.0948591	0.213212	0.090372	0.113994	0.192714	0.0687251
Q91V14	Solute carrier family 12 member 5	Slc12a5	S	960	TKNEREREIQSITDESRGSIRRKNPANPRLR	1.67765	0.826602	0.0933802	0.103684	0.369143	0.223837	0.543289	0.100327
Q91V14	Solute carrier family 12 member 5	Slc12a5	S	49	LPREDVKGDGNPKESSPFINSTDTEKGREYD	0.963869	0.945318	0.635496	0.553012	0.698881	0.615833	1.05317	0.970067
Q91V14	Solute carrier family 12 member 5	Slc12a5	S	1044	TWTKDKSVAEKNKGPSPVSSEGIKDFFSMKP	1.1092	1.36403	0.704312	0.706959	0.868282	0.744801	1.17031	0.89543
Q91V14	Solute carrier family 12 member 5	Slc12a5	S	1048	DKSVAEKNKGPSPVSSEGIKDFFSMKPEWEN	0.188958	0.124731	0.425125	0.391138	0.0736791	0.453882	0.44489	0.135223
Q4VAA2	Protein CDV3	Cdv3	S	58	GSRPGDGGSLGSGARSGDGGSLGSGSRSGDG	1.42764	1.55613	2.05197	1.77076	3.92042	2.09362	2.05335	1.5168
Q4VAA2	Protein CDV3	Cdv3	S	63	DGGSLGSGARSGDGGSLGSGSRSGDGGSSGS	0.400113	0.897807	0.919059	0.0549202	1.4103	0.731641	0.130368	0.193324
Q4VAA2	Protein CDV3	Cdv3	S	131	REVDYSGLRVQAMQISEKEDDDNEKREDPGD	0.159798	0.105897	0.641459	0.759724	0.495192	0.103432	0.522329	0.429977
A0A087WP64		Abi2	S	44	KPPSPPMSGKGTLGSSGSSGGSHPSSRSSSR	0.42242	0.146491	0.103028	0.122061	0.0662259	0.0729383	0.16067	1.05903
A0A087WP64		Abi2	S	46	PSPPMSGKGTLGSSGSSGGSHPSSRSSSREN	1.75834	0.153731	0.142113	0.234245	2.29961	2.47706	0.15544	1.84995
A0A087WP64;P62484	Abl interactor 2	Abi2	S	177	MGGLPRTTPPTQKPPSPPMSGKGTLGRHSPY;MGGLPRTTPPTQKPPSPPMSGKGTLGSSGSS	0.104378	1.11836	0.930288	1.30145	0.66256	1.53992	0.811295	0.901705
A0A087WNU5		Ank3	S	1338	PKNGKDYSSQSSTSSSPEKVLTELLASNDEW	0.997909	1.67414	0.737702	1.04017	0.796022	1.46602	1.42033	1.28133
A0A087WNU5		Ank3	S	164	CNLNITLPAHKKETESDQDDEAEKADRRQSF	0.44509	4.9362	1.53364	2.6169	3.93775	2.81706	4.31279	4.68484
A0A087WNU5		Ank3	S	1186	FAEKMLLSEKLDVSHSDTEESVTDHAGPPSS	0.0992506	0.0980914	0.573139	0.0876811	0.0987778	0.275604	0.105716	0.0797849
A0A087WNU5		Ank3	S	1316	QFFRDKTEKLNDELQSPEKKPRPKNGKDYSS	2.74149	2.68801	1.83489	1.7523	1.44716	2.17014	2.78895	2.05442
A0A087WNU5		Ank3	S	1845	FYTARQQKQPPSPQGSPEDDTLEQVSFLDSS	0.100989	0.131117	0.0576674	0.161873	0.170071	0.066355	0.053534	0.0402703
A0A087WNU5;S4R2K9		Ank3	S	244	PITVPGPAKSGSLSSSPSNTPSASPLKSIWS	0.402757	0.84624	0.488439	0.621246	0.742953	0.714507	1.01186	0.850503
A0A087WNU5		Ank3	S	1380	SVPQAEDRKAPSRSNSPENRVPTQQSEDDQP	3.50402	1.86123	1.29628	1.19863	0.211048	1.50565	2.62815	2.40928
A0A087WNU5		Ank3	S	1390	PSRSNSPENRVPTQQSEDDQPPEEAKRTVVA	0.998516	1.08044	0.595797	0.880395	0.859664	1.24204	1.69981	0.877714
P62484	Abl interactor 2	Abi2	S	221	DYVPSPTRNMAPSQQSPVRTASVNQRNRTYS	0.935355	1.40166	1.5479	1.28758	0.903093	1.29153	1.34244	1.05659
Q8K2K6	Arf-GAP domain and FG repeat-containing protein 1	Agfg1	S	181	ESAPALHLNKGTPSQSPVVGRSQGQQQEKKQ	1.62413	1.78726	0.0917543	1.62334	0.122565	1.48227	1.47752	1.68257
Q8K2K6	Arf-GAP domain and FG repeat-containing protein 1	Agfg1	S	293	VNANFAHFDNFPKSSSADFGTFSTSQSHQTA	0.0626075	1.22391	2.7945	2.42561	2.15284	1.52526	0.149277	1.81652
E9Q6L0;E9QNY9	CLIP-associating protein 1	Clasp1	S	1211	GKKDCDIVSRDGGAASPATEGRGGSEIEGGR	0.610219	0.652673	1.00209	0.863655	1.33973	0.864634	0.978043	0.749876
E9Q6L0;E9QNY9	CLIP-associating protein 1	Clasp1	S	246	NMIQSANEKNFDDEDSVDGNRPSSASSSSSK	0.488849	0.097505	0.120419	0.0621738	0.0920869	0.148278	0.121309	0.0769391
E9Q6L0;E9QNY9		Clasp1	S	646	PGSYASLGRIRTRRQSSGSTTNVASTPSDSR	0.714997	2.98607	1.25042	1.85467	0.756043	3.16988	1.39445	1.60715
E9Q6L0;E9QNY9		Clasp1	S	647	GSYASLGRIRTRRQSSGSTTNVASTPSDSRG	0.165938	0.0875075	0.23889	0.210955	0.225633	0.115252	0.118053	0.168374
E9Q6L0;E9QNY9	CLIP-associating protein 1	Clasp1	S	1184	SLRGVTEAIEKFSFRSQEDLNEPIKRDGKKD	0.896056	0.572535	0.876776	0.906778	0.616968	0.882644	0.866689	0.690898
E9Q6L0;E9QNY9	CLIP-associating protein 1	Clasp1	S	598	TVSTKSVSTTGSLQRSRSDIDVNAAASAKSK	0.454666	0.377168	0.417072	0.593796	0.207334	0.348449	0.147592	0.104608
E9Q6L0;E9QNY9	CLIP-associating protein 1	Clasp1	S	600	STKSVSTTGSLQRSRSDIDVNAAASAKSKVS	0.30116	0.370666	0.136032	0.594945	0.356721	0.154686	0.209183	0.0711763
E9Q6L0;E9QNY9	CLIP-associating protein 1	Clasp1	S	588	PTGSTASRGSTVSTKSVSTTGSLQRSRSDID	0.346383	0.417735	0.387428	0.45573	0.196132	0.0862268	0.246509	0.312061
E9Q6L0		Clasp1	S	676	RGRSRAKVVSQSQPGSRSSSPGKLLGSGLAG	0.462582	0.38333	0.31189	0.436565	0.42881	0.756154	0.497811	0.39755
Q9Z2H2	Regulator of G-protein signaling 6	Rgs6	S	244	VKKSVYGVTDETQSQSPVHIPSQPIRKTTKD	1.54628	0.920269	0.812878	0.114201	0.661092	0.100817	1.13628	0.824679
B8QI36;Q8BSS9	Liprin-alpha-2	Ppfia4;Ppfia2	S	163	HERSLRMTVVKRQAQSPSGVSSEVEVLKALK	0.565359	0.504545	0.377616	0.326022	0.469	0.457372	0.406135	0.446131
B8QI36		Ppfia4	S	744	EGQDSNPSSSNSSQDSLHKGAKRKGIKSSIG	1.07826	0.676428	0.886962	0.934638	0.437768	0.721887	0.760102	0.63081
Q01815	Voltage-dependent L-type calcium channel subunit alpha-1C	Cacna1c	S	815	KEEKIELKSITADGESPPTTKINMDDLQPSE	1.04961	0.813665	0.621484	0.665477	0.618396	1.21484	0.929617	0.840062
Q01815	Voltage-dependent L-type calcium channel subunit alpha-1C	Cacna1c	S	1742	PLHINKTGNNQADTESPSHEKLVDSTFTPSS	1.92679	4.26167	2.37752	3.02902	3.28716	4.3831	4.22957	2.59733
Q810U3	Neurofascin	Nfasc	S	1231	KDKEETEGNESSEATSPVNAIYSLA______	0.225161	0.23341	0.308284	0.228197	0.0439078	0.327569	0.296384	0.177523
Q810U3	Neurofascin	Nfasc	S	1177	DYSDEDNKPLQGSQTSLDGTIKQQESDDSLV	0.282911	0.31935	0.247306	0.228906	0.0756094	0.0926754	0.175475	0.132526
Q8BZN6	Dedicator of cytokinesis protein 10	Dock10	S	877	AFFRQCQKREKDMSQSPTSSFVRACKNLLNV	0.231212	0.118082	0.0940043	0.10321	0.493684	0.156597	0.223643	0.0801869
Q8BZN6	Dedicator of cytokinesis protein 10	Dock10	S	1257	TNGGFQTQTSMKHATSVDTSFSKDVLNSIAA	0.350717	0.0611985	0.109165	0.0696217	0.0810143	0.161574	0.162205	0.111901
E9Q0S6		Tns1	S	792	SAHCGCDPSGLFRSQSFPDVEPQLPQAPTRG	0.106848	0.136793	0.0716644	0.151505	0.266767	0.142623	0.127707	0.12509
Q6TA13	Kinesin-like protein;Kinesin-like protein KIF1A	Kif1a	S	425	MSPSSSLSALSSRAASVSSLHERILFAPGSE	0.396461	0.53465	0.418787	0.315183	0.0789017	0.654642	0.513926	0.491891
Q6TA13	Kinesin-like protein;Kinesin-like protein KIF1A	Kif1a	S	428	SSSLSALSSRAASVSSLHERILFAPGSEEAI	0.224753	0.147886	0.125435	0.0957781	0.109374	0.0836767	0.0935052	0.161754
Q6TA13	Kinesin-like protein;Kinesin-like protein KIF1A	Kif1a	S	1556	PEPELLPELDSKKTPSPVRATETEKEPQRLL	1.13785	1.27736	1.45359	1.2381	1.72523	2.22274	1.43258	1.80768
Q6TA13	Kinesin-like protein;Kinesin-like protein KIF1A	Kif1a	S	946	QSESCPVVGMSRSGTSQEELRIVEGQGQGAD	9.70474	14.1036	15.9778	14.3005	15.8633	20.9739	14.4959	12.4219
E9QNY9	CLIP-associating protein 1	Clasp1	S	685	SQSQRSRSANPAGAGSRSSSPGKLLGSGLAG	1.01281	0.238978	1.41732	1.87859	0.150583	2.40724	0.0978659	1.3512
P70265	6-phosphofructo-2-kinase/fructose-2,6-bisphosphatase 2;6-phosphofructo-2-kinase;Fructose-2,6-bisphosphatase	Pfkfb2	S	486	TPLSSSNTIRRPRNYSVGSRPLKPLSPLRAL	0.544051	0.247828	0.553363	0.474109	0.146448	0.235579	0.131395	0.200344
Q3UPL5	Uncharacterized protein C11orf96 homolog	Ag2;Gm13889	S	217	KAKKSFLQSLECLRRSTQSLSLQREPLGQLQ	0.258309	0.0853911	0.865149	0.732562	0.0863476	0.705785	0.577623	0.672294
P63166	Small ubiquitin-related modifier 1	Sumo1	S	2	______________MSDQEAKPSTEDLGDKK	3.11938	1.07462	1.97029	1.77569	1.12884	1.39996	1.30662	1.57444
Q61290	Voltage-dependent R-type calcium channel subunit alpha-1E	Cacna1e	S	737	EAFNQKHALQKAKEVSPMSAPNMPSIERDRR	0.278834	0.261657	0.173283	0.168131	0.130918	0.157821	0.264174	0.187171
Q61290	Voltage-dependent R-type calcium channel subunit alpha-1E	Cacna1e	S	15	_MARFGEAVVVGRPGSGDGDSDQSRNRQGTP	2.80432	0.786148	0.850789	1.4856	1.10624	0.74573	0.930591	0.798634
Q61290	Voltage-dependent R-type calcium channel subunit alpha-1E	Cacna1e	S	873	KGDIGGLTSALDNQRSPLSLGKREPPWLPRS	0.418605	0.203745	0.128496	0.168271	0.145503	0.140703	0.254227	0.089485
Q61290	Voltage-dependent R-type calcium channel subunit alpha-1E	Cacna1e	S	794	WEQRTSQLRRHMQMSSQEALNKEEAPPMNPL	4.89355	0.0588334	4.141	7.89347	2.92395	11.4533	7.8967	4.75386
Q61290	Voltage-dependent R-type calcium channel subunit alpha-1E	Cacna1e	S	948	DSASASRSRSASQERSLDEGVSVEGEKEHEP	0.651944	0.487769	0.443028	0.545749	0.514199	0.458909	0.643624	0.347653
Q61290	Voltage-dependent R-type calcium channel subunit alpha-1E	Cacna1e	S	1099	DSTVVNISNKTDGEASPLKEAETKEEEEEVE	2.29606	2.42536	2.06882	2.30432	2.20779	2.34546	2.86372	2.26335
Q62407	Striated muscle-specific serine/threonine-protein kinase	Speg	S	2042	RVGSREPGRSLHKAASVELPQRRSPSPGATR	0.36008	0.224102	0.197963	0.218357	0.253729	0.30481	0.32808	0.206404
Q62407	Striated muscle-specific serine/threonine-protein kinase	Speg	S	858	PEPGETWPRTPTMKLSPSQDHDSSDSSSKAP	0.179589	0.0214897	0.308491	0.462088	0.301814	0.526294	0.0840342	0.346465
Q62407	Striated muscle-specific serine/threonine-protein kinase	Speg	S	2396	AGTPLELVRRPERSRSVQDLRVAGEPGLVRR	0.292328	0.402717	0.0697917	0.308059	0.277312	0.488784	0.372396	0.0799948
Q62407	Striated muscle-specific serine/threonine-protein kinase	Speg	S	2135	HHQPPPESRGLQKSSSFSQGEAEPRGRHRRA	0.608851	0.915154	0.507602	0.489619	0.599627	0.563503	0.574496	0.618093
Q148V7	LisH domain and HEAT repeat-containing protein KIAA1468	Kiaa1468;2310035C23Rik	S	180	EPSTTSGGGQLNRAGSISTLDSLDFARYSDD	0.370268	0.185059	0.143575	0.183789	0.141043	0.297388	0.176356	0.160048
Q148V7	LisH domain and HEAT repeat-containing protein KIAA1468	Kiaa1468;2310035C23Rik	S	422	SLVWSSQKDSEDNRQSPAVNSSDQEKTKDVH	1.02036	1.1978	1.08382	1.07033	0.717939	1.34814	0.0747201	1.14189
Q148V7	LisH domain and HEAT repeat-containing protein KIAA1468	Kiaa1468;2310035C23Rik	S	243	AAEHEVPLQERKNYKSSPEIQEPIKPLEKRA	3.4939	1.88505	2.71549	2.59339	2.8328	1.92728	1.88798	2.05298
Q148V7	LisH domain and HEAT repeat-containing protein KIAA1468	Kiaa1468;2310035C23Rik	S	244	AEHEVPLQERKNYKSSPEIQEPIKPLEKRAL	3.4939	1.88505	2.71549	2.59339	2.8328	1.92728	1.88798	2.05298
Q3TLH4	Protein PRRC2C	Prrc2c	S	853	ARDSTETEEQKFLSRSLEDVKPRHVDTNTQS	0.0608968	0.272999	0.245976	0.280618	0.165336	0.303566	0.236936	0.305364
Q3TLH4	Protein PRRC2C	Prrc2c	S	899	EERISALESQPARKRSVSHGSNHAQNAEEQR	0.626201	1.12301	0.458744	1.1002	0.125629	0.894772	0.890158	0.476213
Q8K4R4	Cytoplasmic phosphatidylinositol transfer protein 1	Pitpnc1	S	299	APEFLSIPKDRPRKKSAPETLTLPDPEKKAT	4.15046	2.50708	2.9048	2.41633	3.47225	2.57939	2.19734	2.5454
Q8K4R4	Cytoplasmic phosphatidylinositol transfer protein 1	Pitpnc1	S	270	AISISSIALLPSSVRSAPSSAPSTPLSTDAP	0.643047	0.0685077	0.874788	0.338449	0.473905	0.784332	0.817546	1.17799
Q8K4R4	Cytoplasmic phosphatidylinositol transfer protein 1	Pitpnc1	S	273	ISSIALLPSSVRSAPSSAPSTPLSTDAPEFL	0.358578	0.683836	0.462992	0.362391	0.0946076	0.605305	0.0977276	0.0596109
Q8K4R4	Cytoplasmic phosphatidylinositol transfer protein 1	Pitpnc1	S	119	KFSIHIETKYEDNKGSNDSIFDSEAKDLERE	0.101086	0.212164	0.11336	0.116408	0.0571291	0.172901	0.136766	0.139353
Q8C0D4	Rho GTPase-activating protein 12	Arhgap12	S	163	LDLTHNNGKFNSDSHSPKVSSQNRTRLFGHF	0.419447	0.10738	0.0820325	0.0998717	0.369732	0.601951	0.438294	0.470968
P10637;P10637-5	Microtubule-associated protein tau;Microtubule-associated protein	Mapt	S	688	NAKAKTDHGAEIVYKSPVVSGDTSPRHLSNV	2.27011	0.31049	0.659743	0.871328	0.111085	0.523198	0.554255	0.74371
P10637;P10637-5	Microtubule-associated protein tau;Microtubule-associated protein	Mapt	S	692	KTDHGAEIVYKSPVVSGDTSPRHLSNVSSTG	2.78868	2.21662	2.63574	3.1801	2.70609	3.08026	2.43225	2.23318
P10637;P10637-5	Microtubule-associated protein tau;Microtubule-associated protein	Mapt	S	696	GAEIVYKSPVVSGDTSPRHLSNVSSTGSIDM	165.271	5.3852	157.026	138.605	0.097729	5.33571	175.89	150.275
P10637	Microtubule-associated protein tau;Microtubule-associated protein	Mapt	S	50	SPPQPPADDGAEEPGSETSDAKSTPTAEDVT	0.356415	0.567255	0.104109	0.555761	0.955927	0.669247	0.132519	0.598212
P10637;P10637-5	Microtubule-associated protein tau;Microtubule-associated protein	Mapt	S	708	GDTSPRHLSNVSSTGSIDMVDSPQLATLADE	1.83653	1.17046	1.26687	1.03709	1.47602	1.10172	0.155331	1.50358
P10637;P10637-5	Microtubule-associated protein tau;Microtubule-associated protein	Mapt	S	648	SEKLDFKDRVQSKIGSLDNITHVPGGGNKKI	7.66566	4.9633	4.51392	3.92233	0.183148	4.13017	3.87608	4.51342
P10637;P10637-5	Microtubule-associated protein tau;Microtubule-associated protein	Mapt	S	554	PVPMPDLKNVRSKIGSTENLKHQPGGGKVQI	7.23423	6.4215	8.2232	6.62771	6.54217	0.0855831	0.119214	0.084337
P10637;P10637-5	Microtubule-associated protein tau;Microtubule-associated protein	Mapt	S	477	RIPAKTTPSPKTPPGSGEPPKSGERSGYSSP	0.114185	0.151644	0.168727	0.120483	0.276747	0.213191	0.216608	0.0713867
P10637;P10637-5	Microtubule-associated protein tau;Microtubule-associated protein	Mapt	S	581	KVQIINKKLDLSNVQSKCGSKDNIKHVPGGG	0.322069	0.153285	0.117222	0.144851	0.175905	0.0786892	0.0993849	0.0809256
P10637;P10637-5	Microtubule-associated protein tau;Microtubule-associated protein	Mapt	S	483	TPSPKTPPGSGEPPKSGERSGYSSPGSPGTP	0.193489	0.0855262	0.0708067	0.187511	0.266741	0.0423134	0.0944399	0.187753
P10637;P10637-5	Microtubule-associated protein tau;Microtubule-associated protein	Mapt	S	487	KTPPGSGEPPKSGERSGYSSPGSPGTPGSRS	0.104429	0.121704	0.190356	0.944649	0.451999	0.898436	0.130206	0.159279
P10637;P10637-5	Microtubule-associated protein tau;Microtubule-associated protein	Mapt	S	491	GSGEPPKSGERSGYSSPGSPGTPGSRSRTPS	27.9305	25.7141	41.347	39.8752	17.9173	0.198932	0.10272	0.109663
P10637;P10637-5	Microtubule-associated protein tau;Microtubule-associated protein	Mapt	S	494	EPPKSGERSGYSSPGSPGTPGSRSRTPSLPT	0.645325	0.284841	0.105815	0.0925278	0.561169	36.2842	38.0491	21.7715
P10637;P10637-5	Microtubule-associated protein tau;Microtubule-associated protein	Mapt	S	506	SPGSPGTPGSRSRTPSLPTPPTREPKKVAVV	8.78261	4.97212	7.57576	6.16239	10.268	8.13076	7.26897	6.3142
A2AHC3	Calmodulin-regulated spectrin-associated protein 1	Camsap1	S	1133	TLPQSRSLPPSTHPRSPSDPGGELPEKCLFD	2.38053	0.0397487	0.0967966	0.0609783	0.126707	0.300374	0.0688328	0.13564
A2AHC3	Calmodulin-regulated spectrin-associated protein 1	Camsap1	S	1353	GLGKPKSKPKKPRPKSVHREESYSDSGTKCS	0.959555	0.76498	0.101788	0.943747	0.108033	1.35609	1.09283	0.902926
Q6DFV3	Rho GTPase-activating protein 21	Arhgap21	S	917	TDSQKSSEDSGSRKGSSSEVFSDAAREGWLQ	0.0538075	0.0794136	0.0997963	0.183567	0.1013	0.0404636	0.129734	0.10869
Q6DFV3	Rho GTPase-activating protein 21	Arhgap21	S	850	PPSLTTSAPLIRRQLSHDQESVGPPSLDGQH	4.0445	1.62074	1.03592	1.04025	1.38354	0.988956	1.02524	1.07347
Q6DFV3	Rho GTPase-activating protein 21	Arhgap21	S	469	QERLEDSVLMKYCPRSASQGALTSPPVSFNN	0.265777	0.261762	0.104857	0.140377	0.176445	0.0709359	0.124368	0.266179
Q6DFV3	Rho GTPase-activating protein 21	Arhgap21	S	471	RLEDSVLMKYCPRSASQGALTSPPVSFNNHR	1.62939	0.539972	0.56668	0.518587	0.733535	0.566909	0.694151	0.658133
Q6DFV3	Rho GTPase-activating protein 21	Arhgap21	S	874	PSLDGQHSSKTERSKSYDEGLDDYREDAKLS	0.367239	0.271352	0.187285	0.394974	0.0986416	0.280189	0.236388	0.284606
Q6DFV3	Rho GTPase-activating protein 21	Arhgap21	S	1092	TLLGAKSEPKTQSPHSPKEESERKLLSKDDT	0.118897	1.17358	0.703567	3.43398	2.92908	2.66161	2.12724	2.66285
Q6DFV3	Rho GTPase-activating protein 21	Arhgap21	S	314	GVNEQASTKAASRTTSPASVPTAHLIHQTTG	0.0504546	0.0835753	0.105695	0.0908059	0.0664687	0.110706	0.0747486	0.0346981
P16858	Glyceraldehyde-3-phosphate dehydrogenase	Gapdh;Gm3839	S	208	LWRDGRGAAQNIIPASTGAAKAVGKVIPELN	2.94762	1.41612	1.91161	1.70175	1.66909	1.71797	1.5923	1.81607
F6SEU4	Ras/Rap GTPase-activating protein SynGAP	Syngap1	S	766	PSAEMQGYMMRDLNSSIDLQSFMARGLNSSM	0.604732	0.320092	0.214891	0.0855126	0.254974	0.261016	0.256461	0.305586
F6SEU4;A0A0J9YUM2	Ras/Rap GTPase-activating protein SynGAP	Syngap1	S	1111	YGPARPRQQSLSKEGSIGGSGGSGGGGGGGL	1.4819	3.12518	2.10494	1.63434	2.13237	2.32105	0.110217	1.54085
F6SEU4;A0A0J9YUM2	Ras/Rap GTPase-activating protein SynGAP	Syngap1	S	1115	RPRQQSLSKEGSIGGSGGSGGGGGGGLKPSI	0.0910795	0.072308	0.0767846	0.143021	0.0766346	0.184935	0.0578432	0.0726446
F6SEU4;A0A0J9YUM2	Ras/Rap GTPase-activating protein SynGAP	Syngap1	S	1118	QQSLSKEGSIGGSGGSGGGGGGGLKPSITKQ	4.36509	0.289979	2.27701	1.95093	1.92959	1.80307	2.29031	0.282046
F6SEU4;A0A0J9YUM2	Ras/Rap GTPase-activating protein SynGAP	Syngap1	S	1201	ESRLDRVKEYEEEIHSLKERLHMSNRKLEEY;MDESRLDREYEEEIHSLKERLHMSNRKLEEY	0.239421	0.21089	0.318214	0.282956	0.306811	0.270883	0.0382096	0.129688
F6SEU4;A0A0J9YUM2	Ras/Rap GTPase-activating protein SynGAP	Syngap1	S	1070	GGSGGGQPPPLQRGKSQQLTVSAAQKPRPSS	1.86033	2.87687	3.61915	3.40157	2.89931	3.58482	1.51774	1.85494
F6SEU4	Ras/Rap GTPase-activating protein SynGAP	Syngap1	S	780	SSIDLQSFMARGLNSSMDMARLPSPTKEKPP	0.827974	0.902629	0.98231	0.515838	0.473354	1.24158	0.936073	1.05737
F6SEU4;A0A0J9YUM2	Ras/Rap GTPase-activating protein SynGAP	Syngap1	S	752	QSERTRSQPMVLRGPSAEMQGYMMRDLNSSI;QSERTRSQPMVLRGPSAEMQGYMMRDLNSSM	0.301623	0.245664	0.262187	0.3762	0.148795	0.39376	0.304153	0.195474
F6SEU4;A0A0J9YUM2	Ras/Rap GTPase-activating protein SynGAP	Syngap1	S	892	LTAALGLRPAPAGRLSQGSGSSITAAGMRLS	0.690462	0.451263	0.493434	0.716889	0.474862	0.483357	0.572805	0.555784
F6SEU4;A0A0J9YUM2	Ras/Rap GTPase-activating protein SynGAP	Syngap1	S	895	ALGLRPAPAGRLSQGSGSSITAAGMRLSQMG	0.440878	0.444834	0.404999	0.409737	0.280066	0.43051	0.465909	0.540195
F6SEU4;A0A0J9YUM2	Ras/Rap GTPase-activating protein SynGAP	Syngap1	S	1053	TIGPQRPAPSGPGGGSGGGSGGGQPPPLQRG	0.152853	0.483853	0.0999534	0.0663357	0.493069	0.608556	0.594379	0.588993
F6SEU4;A0A0J9YUM2	Ras/Rap GTPase-activating protein SynGAP	Syngap1	S	1057	QRPAPSGPGGGSGGGSGGGQPPPLQRGKSQQ	0.252247	0.517129	0.18314	0.466969	0.168652	0.580224	0.528633	0.394263
F6SEU4;A0A0J9YUM2	Ras/Rap GTPase-activating protein SynGAP	Syngap1	S	985	EPPGDTFAPFHGYSKSEDLSSGVPKPPAASI	2.03654	0.110062	0.784209	0.792056	0.1436	0.556226	0.493941	0.430833
F6SEU4;A0A0J9YUM2	Ras/Rap GTPase-activating protein SynGAP	Syngap1	S	87	RRSESSRNKLLRRTVSVPVEGRPHGEHEYHL	0.130775	0.535374	0.613286	0.594371	0.644381	0.61475	0.453304	0.306947
Q3TRR0	Microtubule-associated protein 9	Map9	S	414	LGSLKVLDQKQPRKQSLEPDKADHIRAAVYQ	0.720525	1.62962	0.700337	2.35044	0.77341	1.02967	1.0421	1.00716
Q3TRR0	Microtubule-associated protein 9	Map9	S	160	TVKPTPRMHPVKRSTSSGETSSGLDADGHFK	1.08642	0.0917963	0.383857	0.322661	0.406879	0.143024	0.118526	0.278635
P35123	Ubiquitin carboxyl-terminal hydrolase 4;Ubiquitin carboxyl-terminal hydrolase	Usp4	S	680	DHQEEGKEQLSEVEGSGEDDQGDDHSESAQK	2.39966	1.11019	2.1031	2.26136	1.35219	1.16205	1.02893	1.15044
B5TVM2	Immunoglobulin-like domain-containing receptor 2	Ildr2	S	594	SYYAWSPPTTYKAGASEGEDEDDAADEDALP	0.537141	0.32937	0.470341	0.770516	0.132677	0.507416	0.0703893	0.498356
B5TVM2	Immunoglobulin-like domain-containing receptor 2	Ildr2	S	562	VLERQARPESSSRGGSLETPSKLGAQLGPRS	2.60135	2.59911	1.81308	2.60084	2.75148	2.81638	2.99571	2.27829
Q03173	Protein enabled homolog	Enah	S	355	YATVPRPLNKNSRPSSPVNTPSSQPPAAKSC	0.171284	0.20511	0.203518	0.317663	0.298193	0.355939	0.280622	0.157644
O55023	Inositol monophosphatase 1	Impa1	S	37	MIREALKNEMDVMIKSSPADLVTVTDQKVEK	0.74823	0.378627	0.560867	0.532578	0.477721	0.418851	0.34523	0.38931
O55023	Inositol monophosphatase 1	Impa1	S	38	IREALKNEMDVMIKSSPADLVTVTDQKVEKM	0.74823	0.378627	0.560867	0.532578	0.477721	0.418851	0.34523	0.38931
E9Q2S0		Pcdh7	S	1011	YKSSSPLPTVQLHPQSPTAGKKHQAVQDLPP	0.514661	0.410932	0.393346	0.391876	0.34788	0.438865	0.536268	0.311501
E9Q2S0		Pcdh7	S	989	SPSMGRYRSVNGGPGSPDLARHYKSSSPLPT	0.336325	0.206474	0.27299	0.218259	0.234617	0.279492	0.341176	0.367142
O54829	Regulator of G-protein signaling 7	Rgs7	S	241	TRKSVYGLQNDIRSHSPTHTPTPETKPPTED	36.3106	6.05808	2.92168	0.129083	7.52671	6.07473	8.33429	6.60798
O54829	Regulator of G-protein signaling 7	Rgs7	S	229	IKKSSRMRNPHKTRKSVYGLQNDIRSHSPTH	1.23653	0.831775	0.724933	0.649721	0.467358	0.686329	0.783265	0.629311
E9PVG7	Mitogen-activated protein kinase kinase kinase kinase 4	Map4k4	S	850	ADDSTSGPEDTRAASSPNLSNGETESVKTMI	0.313394	0.291422	0.151963	0.0639749	0.182112	0.228673	0.264608	0.141616
E9PVG7	Mitogen-activated protein kinase kinase kinase kinase 4	Map4k4	S	891	MTPSKEGTLIVRQTQSASSTLQKHKSSSSFT	0.0824544	0.434928	0.483196	0.450272	0.299112	0.412598	0.365411	0.25906
E9PVG7	Mitogen-activated protein kinase kinase kinase kinase 4	Map4k4	S	684	PVRTTSRSPVLSRRDSPLQGGGQQNSQAGQR	0.0981261	2.61409	1.40689	1.14673	0.51551	1.19353	1.52641	1.33032
E9PVG7		Map4k4	S	548	RAREVEDRFRKTNHSSPEAQAKQTGRGLEPP	0.406425	0.106915	0.11483	0.1598	1.23654	1.50808	1.43647	1.3251
P0CG50	Polyubiquitin-C;Ubiquitin;Ubiquitin-related 1;Ubiquitin-related 2;Polyubiquitin-B;Ubiquitin;Ubiquitin-40S ribosomal protein S27a;Ubiquitin;40S ribosomal protein S27a;Ubiquitin-60S ribosomal protein L40;Ubiquitin;60S ribosomal protein L40	Ubc;Ubb;Rps27a;Uba52;Gm8797;Kxd1	S	57	RLIFAGKQLEDGRTLSDYNIQKESTLHLVLR	0.770138	0.293373	0.497566	0.440957	0.389669	0.294535	0.254118	0.279814
Q3UHL1	CaM kinase-like vesicle-associated protein	Camkv	S	436	ITPATDGSVTPATDRSATPATDGRATPATEE	0.401477	0.342494	0.440389	0.465699	0.691207	0.741188	0.663763	0.402949
Q3UHL1	CaM kinase-like vesicle-associated protein	Camkv	S	428	VTPATDGSITPATDGSVTPATDRSATPATDG	0.297978	0.223473	0.249145	0.117209	0.377524	0.0945158	0.203874	0.183022
Q3UHL1	CaM kinase-like vesicle-associated protein	Camkv	S	392	TEGGAGCAAKSDDIASADRSATPATDGSATP	1.24813	1.4811	1.50919	1.2653	1.48769	1.58151	1.86041	1.43372
Q61137	Astrotactin-1	Astn1	S	309	KLSLMNKYKDNIIATSPVDSNHQQATLLSHT	0.422534	0.0673667	0.114686	0.101601	0.0752414	0.119187	0.114302	0.213939
Q61137	Astrotactin-1	Astn1	S	906	LEYEDISKGNSPSDESEERERDPKVLTFPEY	2.82318	5.49234	5.1108	3.92053	3.11692	8.15605	4.85998	4.60666
Q61137	Astrotactin-1	Astn1	S	194	RWCKRRRVPQPQKSASAEAANEIHYIPSVLI	0.136899	0.183171	0.0639696	0.0727893	0.0965654	0.120564	0.0819007	0.174287
Q9DCP2	Sodium-coupled neutral amino acid transporter 3	Slc38a3	S	53	TQHCGEGKGFLQKSPSKEPHFTDFEGKTSFG	0.210239	0.135543	0.0844868	0.171303	0.0641881	0.0985234	0.135986	0.238612
Q8CHG7	Rap guanine nucleotide exchange factor 2	Rapgef2	S	585	KHIPAALPVSGTLSSSNPDLLQSHHRILDFS	0.0613574	0.196149	0.12531	0.369811	0.160513	0.429405	0.264317	0.199073
Q8CHG7	Rap guanine nucleotide exchange factor 2	Rapgef2	S	960	DVAQTGGHKKRVRRSSFLNAKKLYEDAQMAR	1.02642	1.08297	0.625658	1.81655	0.400504	1.92919	1.3737	1.69356
Q8CHG7	Rap guanine nucleotide exchange factor 2	Rapgef2	S	1022	LPKNPGDKKPVKSETSPVAPRAGPQQKVQPQ	0.522804	0.311214	0.632813	0.55732	0.395166	0.52521	0.548362	0.430188
Q8CHG7	Rap guanine nucleotide exchange factor 2	Rapgef2	S	930	MDPALMFRTRKKKWRSLGSLSQGSANATVLD	0.691607	0.640561	0.0832221	0.124236	0.0334892	0.340704	0.434293	0.354707
Q6PGN3	Serine/threonine-protein kinase DCLK2	Dclk2	S	361	SFRGLKQISAQGRSSSNVNGGPELDRCLSPE	0.281786	0.253337	0.294976	0.235552	0.0819217	0.243417	0.0843125	0.084107
Q6PGN3	Serine/threonine-protein kinase DCLK2	Dclk2	S	346	PKSTKSSSSSPTSPGSFRGLKQISAQGRSSS	0.260714	0.0750003	0.183512	0.148799	0.126527	0.0855689	0.152714	0.259066
Q8BMG7	Rab3 GTPase-activating protein non-catalytic subunit	Rab3gap2	S	448	IVEDLHERVPEKGGFSPFGNTQGPSRVAQFL	0.846309	0.72729	0.0865399	0.144573	1.09912	0.707849	0.937457	1.00722
Q8BVE3	V-type proton ATPase subunit H	Atp6v1h	S	483	GKQLQSEQPQTAAARS_______________	1.25035	1.61328	2.07786	1.65374	1.2348	2.16349	1.52574	1.38652
F8VPK8		Pcdh9	S	1156	NCWMPPGLGPYQHPKSPLSTFAPQKEWIKKD	0.265663	0.146522	0.0835284	0.163422	0.129944	0.119694	0.135018	0.124674
Q811L6	Microtubule-associated serine/threonine-protein kinase 4	Mast4	S	1368	APKLSGQRYRSGRRKSAGSIPLSPLARTPSP	0.146622	0.185965	0.1294	0.111685	0.253741	0.142906	0.164765	0.128055
Q64735	Complement component receptor 1-like protein	Cr1l	S	477	LTSQENSSTTSPARNSLTQEVS_________	0.429342	0.295344	0.335957	0.433162	0.163561	0.0606583	0.648595	0.271706
P13595-2;P13595	Neural cell adhesion molecule 1	Ncam1	S	774	GKDMEEGKAAFSKDESKEPIVEVRTEEERTP	12.3249	0.544823	2.01963	2.04673	1.84485	2.58347	2.81995	3.43067
Q8C1B1	Calmodulin-regulated spectrin-associated protein 2	Camsap2	S	1120	PPEKADVSVEKLDGESDKEQFDDDQKVCCGF	0.862016	0.375246	0.541637	0.553463	0.322826	0.11338	0.377479	0.358017
Q8C1B1	Calmodulin-regulated spectrin-associated protein 2	Camsap2	S	573	QDLSILNSNIKLNQSSPDNLTDTKGALSPIT	2.1572	1.79914	2.22051	1.44194	1.61348	1.61088	1.74604	1.85611
Q8C1B1	Calmodulin-regulated spectrin-associated protein 2	Camsap2	S	439	SAQSSTPNRGIIRSVSNEGLTLNNSRASKHI	0.768048	0.552391	0.58725	0.60032	0.561156	0.547917	0.5417	0.568556
P13595	Neural cell adhesion molecule 1	Ncam1	S	1016	TAPASPKSKAATTNPSQGEDLKMDEGNFKTP	0.878463	0.971012	0.920053	0.655507	0.724367	0.904114	0.88775	0.670739
P13595	Neural cell adhesion molecule 1	Ncam1	S	946	ASAGETSKAPPASKASPAPTPTPAGAASPLA	5.06829	3.24001	2.73233	2.71935	3.20795	2.73851	3.36636	3.75637
P13595	Neural cell adhesion molecule 1	Ncam1	S	958	SKASPAPTPTPAGAASPLAAVAAPATDAPQA	2.15672	1.63944	0.996521	0.937018	2.27127	1.38169	1.71042	1.56256
P13595	Neural cell adhesion molecule 1	Ncam1	S	1005	PGTVKNPPEAATAPASPKSKAATTNPSQGED	159.44	146.405	146.422	112.683	165.374	159.364	149.243	154.323
P13595	Neural cell adhesion molecule 1	Ncam1	S	884	SVPAGQATPSKGVTASSSSPASAPKVAPLVD	1.02878	1.00829	0.962734	0.669128	0.871259	0.977551	0.714853	0.773533
P13595	Neural cell adhesion molecule 1	Ncam1	S	886	PAGQATPSKGVTASSSSPASAPKVAPLVDLS	2.0939	2.01065	1.84607	1.44133	1.65047	2.06307	1.91955	1.92148
P13595	Neural cell adhesion molecule 1	Ncam1	S	887	AGQATPSKGVTASSSSPASAPKVAPLVDLSD	76.7646	63.0271	49.663	51.3991	59.0093	39.5748	71.6031	55.6616
P13595	Neural cell adhesion molecule 1	Ncam1	S	926	SNLSSTVLANQGAVLSPSTPASAGETSKAPP	1.44226	0.770154	0.650651	0.703102	0.823331	0.795066	0.926645	1.09846
Q9WTR6	Cystine/glutamate transporter	Slc7a11	S	26	SKGGYLQGNMSGRLPSMGDQEPPGQEKVVLK	0.589214	0.775623	0.57294	0.582431	0.468	0.588171	0.659664	0.802132
Q3UTZ3	Uncharacterized protein C7orf43 homolog		S	517	RDLVERHQASLGRSQSFSHQQPSRSHLMRSG	4.94243	6.05988	9.18513	9.97454	2.25396	9.25992	7.98997	5.34396
Q8JZZ7	Latrophilin-2	Lphn2;Adgrl2	S	1458	AGRHLHMCYQISRGNSDGYIIPINKEGCIPE	0.31448	0.0628942	0.113128	0.0738852	0.0667652	0.065646	0.240217	0.0416315
Q8JZZ7	Latrophilin-2	Lphn2;Adgrl2	S	1393	SYVSQLTAEADDHLQSPNRDSLYTSMPNLRD	0.60792	0.146351	0.13823	0.0442	0.0818905	0.0999084	0.164109	0.0590573
P27546-4;P27546	Microtubule-associated protein 4;Microtubule-associated protein;Uncharacterized protein C3orf20 homolog	Map4	S	667	TGNDITTPPNKEPPPSPEKKAKPLATTQPAK	0.53762	0.552449	0.774471	0.0975097	0.632917	0.674202	0.535859	0.582496
P27546-4;P27546	Microtubule-associated protein 4;Microtubule-associated protein	Map4	S	785	LKPGPKTTPTVSKATSPSTLVSTGPSSRSPA	0.167505	0.356707	0.321683	0.335394	0.330106	0.0933633	0.36082	0.3308
P27546-4;P27546	Microtubule-associated protein 4;Microtubule-associated protein	Map4	S	901	PSSSAPRVSRLATTVSAPDLKSVRSKVGSTE	0.389847	0.231366	0.267773	0.0700141	0.247157	0.23161	0.202712	0.289543
P27546-4;P27546	Microtubule-associated protein 4;Microtubule-associated protein	Map4	S	798	ATSPSTLVSTGPSSRSPATTLPKRPTSIKTE	1.2118	0.777445	0.840207	0.970047	0.524823	0.906332	0.949397	0.786527
P27546-4;P27546	Microtubule-associated protein 4;Microtubule-associated protein	Map4	S	871	GMTSTRVKPMSAPSRSSGALSVDKKPTSTKP	0.664327	0.114706	0.114311	0.606393	0.635436	0.147195	0.116013	0.137795
P27546-4;P27546	Microtubule-associated protein 4;Microtubule-associated protein	Map4	S	841	SASADLSRSKTTSASSVKRNTTPTGAAPPAG	0.489133	1.35591	0.215251	1.45593	1.17033	1.75657	1.72913	1.83751
P27546-4;P27546	Microtubule-associated protein 4;Microtubule-associated protein	Map4	S	1046	SQKLNFKEKAQAKVGSLDNVGHLPAGGAVKT	0.417263	0.204846	0.25317	0.19785	0.258648	0.342252	0.155084	0.272727
P27546-4;P27546	Microtubule-associated protein 4;Microtubule-associated protein	Map4	S	914	TVSAPDLKSVRSKVGSTENIKHQPGGGRAKV;TVSAPDLKSVRSKVGSTENIKHQPGGGRVQI	1.91136	0.111647	1.74133	0.108082	1.81219	2.21531	1.86082	1.43583
A0A0G2JEF6		Lrrfip2	S	100	TRPSSRNSASATTPLSGNSSRRGSGDTSSLI	0.0943686	0.550691	0.090183	0.089593	1.11742	0.607215	0.70522	0.139772
A0A0G2JEF6		Lrrfip2	S	103	SSRNSASATTPLSGNSSRRGSGDTSSLIDPD	1.28426	0.943965	1.32013	0.0819944	0.0484339	0.0749681	0.130686	0.15986
A0A0G2JEF6	Leucine-rich repeat flightless-interacting protein 2	Lrrfip2	S	108	ASATTPLSGNSSRRGSGDTSSLIDPDTSLSE	1.65689	0.631623	0.648861	0.818357	1.77324	0.920163	0.878988	0.665186
Q80TE7	Leucine-rich repeat-containing protein 7	Lrrc7	S	1338	TKKAGSHIQTLMGSQSLQHRSREQQPYEGNI	0.21884	0.236828	0.134402	0.10249	0.0693202	0.0618043	0.0669705	0.0911496
Q80TE7	Leucine-rich repeat-containing protein 7	Lrrc7	S	1188	EDEHPSYQEVKAQAGSFPAKNLTQRRPLSAR	0.131655	0.173205	0.0865465	0.143591	0.0734716	0.111328	0.158447	0.150603
Q80TE7	Leucine-rich repeat-containing protein 7	Lrrc7	S	666	LYPPKLVLLGKDKKESTDESEVDKTHCLNNS	0.614136	1.5436	1.02127	2.23864	2.02599	2.50477	2.16121	2.138
Q80TE7	Leucine-rich repeat-containing protein 7	Lrrc7	S	949	PLMKDIKSNKFKKSQSIDEIDVGTYKVYNIP	0.633131	0.406557	0.500248	0.602864	0.366727	0.457604	0.464361	0.447736
Q80TE7	Leucine-rich repeat-containing protein 7	Lrrc7	S	869	DRTAFPSKLETTPTTSPLPERKDHMKEPTET	0.0967724	0.0577422	0.0680713	0.098252	0.156822	0.104985	0.100222	0.108283
Q80TE7	Leucine-rich repeat-containing protein 7	Lrrc7	S	1343	SHIQTLMGSQSLQHRSREQQPYEGNINKVTI	0.537917	0.519539	0.713604	0.847202	0.235928	0.924395	0.593047	0.335297
Q80TE7	Leucine-rich repeat-containing protein 7	Lrrc7	S	850	EVPPSNPWQNWTRTPSPFEDRTAFPSKLETT	0.45342	0.482513	0.269467	0.268706	0.118384	0.224926	0.0975496	0.329493
Q80TE7	Leucine-rich repeat-containing protein 7	Lrrc7	S	708	SQASSASSNTRMKVGSLQATAKDAVHNSLWG	0.30573	0.361821	0.223448	0.237637	0.342672	0.104934	0.363513	0.289433
Q9WVQ1	Membrane-associated guanylate kinase, WW and PDZ domain-containing protein 2	Magi2	S	1013	GLSVTLRIIPQEELNSPTSAPSSEKQSPMAQ	0.915469	0.567755	0.653532	0.687674	0.631212	0.553595	0.548208	0.702893
Q9WVQ1	Membrane-associated guanylate kinase, WW and PDZ domain-containing protein 2	Magi2	S	883	CPENGRSPGSVSTHHSSPRSDYATYSNSNHA	2.63633	1.83683	1.41374	2.45721	3.0011	0.176663	3.34239	2.78508
Q6ZPS6	Ankyrin repeat and IBR domain-containing protein 1	Ankib1	S	738	QEFLASVARGVAPADSPDAPRRSFAGGTWDW	0.597863	0.683484	0.700636	0.638602	0.534542	0.692883	0.597658	0.625867
Q8C078	Calcium/calmodulin-dependent protein kinase kinase 2	Camkk2	S	495	SLATVILVKTMIRKRSFGNPFEGSRREERSL	0.751264	0.348681	0.648017	0.525644	0.685855	0.471222	0.411975	0.396645
Q8C078	Calcium/calmodulin-dependent protein kinase kinase 2	Camkk2	S	511	FGNPFEGSRREERSLSAPGNLLTKKPTREWE	0.279636	0.17247	0.224566	0.139693	0.288974	0.165656	0.119803	0.19513
Q9JID9	SH2B adapter protein 2	Sh2b2	S	106	SVTSALKTATYGHSRSSEDVSAHAATKARVR	0.546835	0.10445	0.159135	0.147702	0.883052	0.226006	0.280889	0.161796
Q9JID9	SH2B adapter protein 2	Sh2b2	S	107	VTSALKTATYGHSRSSEDVSAHAATKARVRK	0.546835	0.0949848	0.0453448	0.158679	0.883052	0.226006	0.280889	0.182531
Q7TQF7	Amphiphysin	Amph	S	500	EAEAEKAALPAGEGGSPEGAKIDGESTELAI	263.573	200.693	213.968	191.732	264.93	176.276	199.067	214.922
Q7TQF7	Amphiphysin	Amph	S	252	QHADKAFSIQGAPSDSGPLRIAKTPSPPEEP	2.34351	1.50956	1.94291	1.42848	2.73521	1.82221	1.60004	1.77359
Q7TQF7	Amphiphysin	Amph	S	629	FLYKVETLHDFEAANSDELNLQRGDVVLVVP	0.0971044	0.196379	0.121009	0.0790884	0.116623	0.12699	0.113188	0.0861366
Q99MP8	BRCA1-associated protein	Brap	S	116	QRSREQSESVNTAPESPSKQLPDQISFFSGN	0.617486	0.0457527	0.468662	0.494749	0.0532827	0.655158	0.414847	0.547032
Q3UTQ8	Cyclin-dependent kinase-like 5	Cdkl5	S	407	SSSKDLTNNNIPHLLSPKEAKSKTEFDFNID	0.635052	0.227841	0.233444	0.203291	0.0785666	0.301078	0.384283	0.537624
Q3UTQ8	Cyclin-dependent kinase-like 5	Cdkl5	S	306	CLNHPTFQTQRLLDRSPSRSTKRKPYHVESS	0.793259	1.03957	0.143771	0.580256	0.372644	0.713578	0.512276	0.540035
Q8K012	Formin-binding protein 1-like	Fnbp1l	S	295	DFPFEDYSQHIYRTISDGTISAAKQESGKMD	0.943445	0.540348	0.624863	0.533235	0.531329	0.550292	0.537242	0.367807
B7ZBW1	Potassium voltage-gated channel subfamily KQT member 2	Kcnq2	S	655	AYFGAKEPEPAPPYHSPEDSRDHADKHGCII	0.67462	0.159926	0.155027	0.0551456	0.102331	0.0881326	0.104716	0.187113
B7ZBW1	Potassium voltage-gated channel subfamily KQT member 2	Kcnq2	S	489	TRQAFRIKGAASRQNSEEASLPGEDIVEDNK	0.485906	0.377338	0.403637	0.265284	0.0765502	0.225278	0.49415	0.424213
B7ZBW1	Potassium voltage-gated channel subfamily KQT member 2	Kcnq2	S	439	RVFSSPRGMAAKGKGSPQAQTVRRSPSADQS	6.37767	11.1878	6.07822	0.0661828	6.64827	7.22611	7.16492	6.257
B7ZBW1	Potassium voltage-gated channel subfamily KQT member 2	Kcnq2	S	711	PPSTSWQQSHQRHGTSPVGDHGSLVRIPPPP	0.758206	0.128729	0.193967	0.0622449	0.1146	0.270791	0.0797081	0.112395
B7ZBW1	Potassium voltage-gated channel subfamily KQT member 2	Kcnq2	S	718	QSHQRHGTSPVGDHGSLVRIPPPPAHERSLS	0.11836	0.118774	0.195278	0.0805345	0.102506	0.0551984	0.0998122	0.0690134
B7ZBW1	Potassium voltage-gated channel subfamily KQT member 2	Kcnq2	S	448	AAKGKGSPQAQTVRRSPSADQSLDDSPSKVP	1.66936	0.371535	1.38189	0.492655	0.824184	0.0600955	0.136803	0.121594
B7ZBW1	Potassium voltage-gated channel subfamily KQT member 2	Kcnq2	S	458	QTVRRSPSADQSLDDSPSKVPKSWSFGDRSR	0.383349	0.117458	0.374197	0.869932	0.447764	0.691903	0.813601	0.660688
B7ZBW1	Potassium voltage-gated channel subfamily KQT member 2	Kcnq2	S	788	VDHEELERSFSGFSISQSKENLDALGSCYAA	0.202925	0.143341	0.12144	0.222567	0.192159	0.0907292	0.145462	0.173319
Q9D394-2	Protein RUFY3	Rufy3	S	27	ESCGEEQERGGERRPSEPLEPRGASARGADR	0.235127	0.136426	0.122608	0.147563	0.0704547	0.256386	0.109929	0.1584
Q3UHD6	Sorting nexin-27	Snx27	S	49	GGGGGPRVVRIVKSESGYGFNVRGQVSEGGQ	1.15234	0.126788	0.134413	0.0843651	2.08554	0.123833	0.12978	0.124765
Q9ES34	Ubiquitin-protein ligase E3B	Ube3b	S	421	LLEHAEPAPVQPQPSSPQTVLPVKSLLKRAF	0.128171	0.0987408	1.31546	1.20876	1.17849	1.16927	0.184418	0.0637037
Q6PHZ2-5;F6RWZ9	Calcium/calmodulin-dependent protein kinase type II subunit delta	Camk2d	S	338	_______XNKANVVTSPKENIPTPALESTES;KPDGVKINNKANVVTSPKENIPTPALEPQTT	7.14998	7.53339	8.6361	5.21255	6.45287	7.7855	8.00227	7.44654
Q6PHZ2-5	Calcium/calmodulin-dependent protein kinase type II subunit delta	Camk2d	S	364	EPQTTVIHNPDGNKESTESSNTTIEDEDVKA	4.42062	1.89375	0.0543548	0.139031	0.111164	2.34861	1.934	0.428062
Q6PHZ2-5	Calcium/calmodulin-dependent protein kinase type II subunit delta	Camk2d	S	367	TTVIHNPDGNKESTESSNTTIEDEDVKARKQ	0.0911761	0.131481	0.19362	0.139759	0.117326	0.121892	0.0790648	0.0872561
Q6PHZ2-5;A0A286YCB8;A0A286YCW8;Q923T9;P28652;Q5SVJ1;Q6PHZ2	Calcium/calmodulin-dependent protein kinase type II subunit delta;Calcium/calmodulin-dependent protein kinase type II subunit gamma;Calcium/calmodulin-dependent protein kinase type II subunit beta	Camk2d;Camk2g;Camk2b	S	276	ITADQALKHPWVCQRSTVASMMHRQETVECL;ITAHEALKHPWVCQRSTVASMMHRQETVECL;ITASEALKHPWICQRSTVASMMHRQETVDCL	0.764341	0.0929398	0.130858	1.49024	0.0570322	0.149467	1.52374	0.793302
Q6PIC6	Sodium/potassium-transporting ATPase subunit alpha-3	Atp1a3	S	442	QDNIPVLKRDVAGDASESALLKCIELSSGSV	0.394473	0.231857	0.317465	0.336575	0.40453	0.298895	0.311199	0.0938135
Q6PIC6;Q6PIE5	Sodium/potassium-transporting ATPase subunit alpha-3;Sodium/potassium-transporting ATPase subunit alpha-2	Atp1a3;Atp1a2	S	643	NETVEDIAARLNIPVSQVNPRDAKACVIHGT;NETVEDIAARLNIPVSQVNPREAKACVVHGS	0.764678	0.902629	0.0972357	0.54899	0.734387	0.589823	0.615543	0.72805
Q6PIC6;Q6PIE5;Q8VDN2	Sodium/potassium-transporting ATPase subunit alpha-3;Sodium/potassium-transporting ATPase subunit alpha-2;Sodium/potassium-transporting ATPase subunit alpha-1	Atp1a3;Atp1a2;Atp1a1	S	712	RQGAIVAVTGDGVNDSPALKKADIGIAMGIS;RQGAIVAVTGDGVNDSPALKKADIGVAMGIA;RQGAIVAVTGDGVNDSPALKKADIGVAMGIV	0.0657936	0.279291	0.185446	0.225324	0.305774	0.258121	0.293996	0.246043
Q6PIC6;Q6PIE5	Sodium/potassium-transporting ATPase subunit alpha-3;Sodium/potassium-transporting ATPase subunit alpha-2;Sodium/potassium-transporting ATPase subunit alpha-4;Potassium-transporting ATPase alpha chain 2	Atp1a3;Atp1a2;Atp1a4;Atp12a	S	474	KMRDRNPKVAEIPFNSTNKYQLSIHEREDSP;LMRERNKKVAEIPFNSTNKYQLSIHETEDPN	0.240397	1.04351	0.131296	1.22501	2.28742	1.21995	1.40378	1.72133
Q6PIC6;Q6PIE5;Q8VDN2	Sodium/potassium-transporting ATPase subunit alpha-3;Sodium/potassium-transporting ATPase subunit alpha-2;Sodium/potassium-transporting ATPase subunit alpha-1;Potassium-transporting ATPase alpha chain 1	Atp1a3;Atp1a2;Atp1a1;Atp4a	S	207	DLRIISAHGCKVDNSSLTGESEPQTRSPDCT;DLRIISANGCKVDNSSLTGESEPQTRSPDFT;DLRIISSHGCKVDNSSLTGESEPQTRSPEFT	10.3728	7.76212	8.56902	8.29229	7.31435	7.8526	9.84397	7.51597
Q6PIC6;Q6PIE5;Q8VDN2	Sodium/potassium-transporting ATPase subunit alpha-3;Sodium/potassium-transporting ATPase subunit alpha-2;Sodium/potassium-transporting ATPase subunit alpha-1;Potassium-transporting ATPase alpha chain 1	Atp1a3;Atp1a2;Atp1a1;Atp4a	S	212	SAHGCKVDNSSLTGESEPQTRSPDCTHDNPL;SANGCKVDNSSLTGESEPQTRSPDFTNENPL;SSHGCKVDNSSLTGESEPQTRSPEFTHENPL	0.96852	0.382518	0.502534	0.412727	0.586615	0.0771757	0.0700394	0.358372
Q7TME0	Lipid phosphate phosphatase-related protein type 4	Lppr4	S	347	LPSEDSMLQHRDALRSLTDLNQDPSRVLSAK	0.302973	0.178814	0.153265	0.26594	0.128345	0.166139	0.125802	0.13883
Q7TME0	Lipid phosphate phosphatase-related protein type 4	Lppr4	S	386	AHTEGILNRNHRDASSLTNLKRANADVEIIT	0.858848	0.850885	0.548395	0.52786	0.453062	0.541673	0.763946	0.605209
Q7TME0	Lipid phosphate phosphatase-related protein type 4	Lppr4	S	549	QLVHIPEETQENISTSPKSSSARAKWLKAAE	0.64914	0.0839422	0.363277	0.0703854	0.114143	0.42522	0.137176	0.184634
Q7TME0	Lipid phosphate phosphatase-related protein type 4	Lppr4	S	593	IMQVIAMSKQQGVLQSSPKNAEGSTVTCTGS	2.94715	3.43176	2.57796	2.85561	2.75568	3.4143	3.58698	2.71483
Q7TME0	Lipid phosphate phosphatase-related protein type 4	Lppr4	S	746	LRRKGNIILIPERSNSPENTRNIFYKGTSPT	4.04214	36.0851	10.3215	18.6239	15.5943	25.5675	38.0169	27.4166
Q7TME0	Lipid phosphate phosphatase-related protein type 4	Lppr4	S	37	RLEQAARLGGRTVHTSPGGGLGARQAAGMSA	0.389153	0.35323	0.0770784	0.278968	0.0950592	0.416108	0.247821	0.0695792
Q5SXY1	Cytospin-B	Specc1	S	55	SLAFESRLSKLKRASSEDTLNKPGSASSGVA	0.049549	1.19345	0.832902	0.815033	0.941617	0.854828	0.805812	0.653356
Q5SXY1	Cytospin-B	Specc1	S	355	RPLSATSNPFKSSKGSPTGSSPNNASELSLA	1.33279	0.700829	1.08238	0.881381	1.3396	0.864014	0.925466	0.897595
Q8C1B7	Septin-11	2021-09-11	S	412	KKKAAAQLLQSQAQQSGAQQTKKDKDKKNPW	0.449153	0.0779444	0.308581	0.302044	0.166149	0.220839	0.210449	0.19889
Q8VDS8	Syntaxin-18	Stx18	S	193	KDSTSEKAPQNASQDSEGKPAAEELPEKPLA	0.188935	0.261797	0.109787	0.0701608	0.231413	0.0728453	0.0954368	0.154604
Q9D8W7	OCIA domain-containing protein 2	Ociad2	S	13	___MASVSTHGNQEKSPHLPPLSKQSLLFCP	0.304489	0.18466	0.154187	0.120585	0.0632202	0.132926	0.100193	0.135949
Q9CRD0	OCIA domain-containing protein 1	Ociad1	S	123	SPLGEALRSGELRRSSPPGHYTQKPKFDSNV	0.0500891	0.0582136	0.744609	0.154293	0.0513536	2.87739	0.133692	2.18493
Q9CRD0	OCIA domain-containing protein 1	Ociad1	S	193	ITDHIAQGPEPNLEESPKRKGVTYEELRSKN	0.580087	0.590169	0.544867	0.495772	0.125059	0.12558	0.345	0.534642
P39053-4	Dynamin-1	Dnm1	S	512	ANAQQRSNQMNKKKTSGNQDEILVIRKGWLT	1.01099	0.861998	0.0805853	0.581446	0.813416	0.559323	0.488822	0.420652
P39053-4;P39053-6	Dynamin-1	Dnm1	S	774	DDSWLQVQSVPAGRRSPTSSPTPQRRAPAVP	1.15147	1.28688	2.21966	1.99963	0.873673	1.56164	0.794999	0.843505
P39053-4;P39053-6	Dynamin-1	Dnm1	S	777	WLQVQSVPAGRRSPTSSPTPQRRAPAVPPAR	0.281376	12.7312	8.32258	0.268678	7.61471	8.03579	0.344585	0.0784899
P39053-4;P39053-6	Dynamin-1	Dnm1	S	778	LQVQSVPAGRRSPTSSPTPQRRAPAVPPARP	4.98516	0.172418	0.0812381	7.13276	0.299662	0.150949	10.853	10.8441
P39053-4	Dynamin-1	Dnm1	S	851	PNRAPPGVPSRSGQASPSRPESPRPPFDL__	7.22887	3.71724	3.8712	2.79636	5.73197	4.23699	3.49914	3.14583
P39053-4	Dynamin-1	Dnm1	S	857	GVPSRSGQASPSRPESPRPPFDL________	2.42817	1.84753	1.40405	0.936403	1.79711	1.2632	0.866074	1.01205
O08759	Ubiquitin-protein ligase E3A	Ube3a	S	8	________MATACKRSPGESQSEDIEASRMK	0.643512	0.56996	0.74754	0.743641	0.396804	0.696341	0.427309	0.631421
Q3TR08	Fibronectin type III domain-containing protein 4	Fndc4	S	209	DSNNNPKEKGKGPEQSPQGRPVGTTRQKKSP	0.117054	1.53772	0.0697608	0.510463	0.0885189	0.458	0.662072	0.563448
Q6NZJ6	Eukaryotic translation initiation factor 4 gamma 1	Eif4g1	S	1211	SRERPSQPEGLRKAASLTEDRGRDPVKREAT	0.0849083	0.109636	0.797127	1.11292	0.997271	0.985034	0.065555	0.0993649
Q9WTU3	Sodium channel protein type 8 subunit alpha;Sodium channel protein	Scn8a	S	504	KERRNRRKKRKQKELSEGEEKGDPEKVFKSE	0.817931	1.40672	0.783712	1.20068	1.2313	1.18878	1.65631	1.72577
Q8VI36	Paxillin	Pxn	S	322	QDEGGFMAQGKTGSSSPPGGLSKPGSQLDSM	0.127784	0.450578	0.514111	0.508945	0.540314	0.691284	0.717723	0.543439
P70704	Phospholipid-transporting ATPase IA	Atp8a1	S	29	RAEGYEKTDDVSEKTSLADQEEVRTIFINQP	1.59353	2.17317	2.14658	1.6425	1.20407	1.40863	1.02334	1.12751
Q6RHR9	Membrane-associated guanylate kinase, WW and PDZ domain-containing protein 1	Magi1	S	733	VPKKSPKSQPLERKDSQNSSQHSVSSHRSLH	1.15376	0.159248	0.0689517	12.255	4.99575	12.584	7.5416	12.202
A0A0N4SV07	Ankyrin repeat and SOCS box protein 3	Asb3	S	74	EGNVKILRKLLKKGRSVDVADNRGWMPIHEA	0.655591	2.01081	0.321319	0.0847936	0.302943	0.162881	0.123012	0.0867183
Q920M7	Synaptotagmin-17	Syt17	S	106	SSDTSKSTYSLTRRISSLDSRRPSSPLIDIK	0.402243	0.634621	0.104913	0.459708	0.191009	0.478463	0.635733	0.457829
Q6PE13	Proline-rich transmembrane protein 3	Prrt3	S	833	RESVFQRCGLRGLASSPTGGALRPRRGSQPD	0.100975	0.986183	0.0591831	0.469924	0.749695	0.0520478	0.0497162	0.0456665
Q6PE13	Proline-rich transmembrane protein 3	Prrt3	S	799	VGPAPSLSELDLRPPSPINLSRSIDAALFRE	0.0819274	0.431933	0.102739	0.279862	0.096256	0.378677	0.0345459	0.24602
Q6PE13	Proline-rich transmembrane protein 3	Prrt3	S	845	LASSPTGGALRPRRGSQPDAELDGAGTSLLR	5.53226	3.00418	3.78714	3.3913	4.81315	3.4224	2.89283	2.73449
Q6PE13	Proline-rich transmembrane protein 3	Prrt3	S	806	SELDLRPPSPINLSRSIDAALFREHLVRESV	1.06876	0.51553	0.589436	0.432667	0.826623	0.51396	0.82057	0.713056
Q6PE13	Proline-rich transmembrane protein 3	Prrt3	S	965	GEGQSRCKSSESHSASSDTIEL_________	0.583519	0.112283	0.0886448	0.286403	0.0860817	0.0941321	0.0835782	0.0733657
Q6PE13	Proline-rich transmembrane protein 3	Prrt3	S	895	MEPPVGAAAAGTSGSSLDSFSKGSLKISWNP	3.48075	0.126627	0.0927229	0.133161	1.29267	1.90824	2.23926	1.95979
Q8BH31	Major facilitator superfamily domain-containing protein 8	Mfsd8	S	18	NLGSEAEREPLLGPGSPGSREWSEIETQEHY	0.0939977	0.0689369	0.546258	0.373021	0.127594	0.29198	0.331927	0.394889
Q80XI3	Eukaryotic translation initiation factor 4 gamma 3	Eif4g3	S	470	TCLSKDAKEMQDKAESESDGQAEETADPQSL	0.366047	0.0530549	0.0808331	0.224611	0.364156	0.0550013	0.167014	0.137635
Q80XI3	Eukaryotic translation initiation factor 4 gamma 3	Eif4g3	S	267	ETAAGEPTPEPPRTSSPTSLPPLARSSLPSP	0.613899	0.422127	0.55227	0.316691	1.14259	0.48261	0.730073	0.627478
Q9DAS9	Guanine nucleotide-binding protein G(I)/G(S)/G(O) subunit gamma-12	Gng12	S	7	_________MSSKTASTNSIAQARRTVQQLR	0.182951	0.626331	0.131442	0.659199	0.434187	0.111416	0.517103	0.128507
Q9DAS9	Guanine nucleotide-binding protein G(I)/G(S)/G(O) subunit gamma-12	Gng12	S	10	______MSSKTASTNSIAQARRTVQQLRLEA	3.4864	4.24878	3.38517	4.69801	3.03677	4.10909	3.34404	3.90808
Q9DBS9	Oxysterol-binding protein-related protein 3;Oxysterol-binding protein	Osbpl3	S	405	EENSRDEGRALVHQLSNESRLSITDSLSEFF	0.149855	0.0508207	0.193749	0.125096	0.0789252	0.0607311	0.0913387	0.14514
Q9DBS9	Oxysterol-binding protein-related protein 3;Oxysterol-binding protein	Osbpl3	S	408	SRDEGRALVHQLSNESRLSITDSLSEFFDAQ	0.149855	0.126069	0.0540444	0.137587	0.171201	0.311858	0.201928	0.0941144
Q91WI7	Integrin-alpha FG-GAP repeat-containing protein 2	Itfg2	S	219	CAYAVLLCTWNKDTGSPPASEEATGDSRETP	0.459307	0.446487	0.574331	0.197461	0.116029	0.623626	0.138814	0.553424
Q3TVA9	Coiled-coil domain-containing protein 136	Ccdc136	S	50	GGSLGSLSMGKHRGLSLTETELEELRAQVLQ	0.306538	0.122574	0.0635938	0.159689	0.353046	0.209748	0.122688	0.0445855
A0A0N4SW73	Rab11 family-interacting protein 5	Rab11fip5	S	486	RRGSVGEKGSPSLGASPHHSSTGEEKAKSSW	0.0934041	0.126228	0.131402	0.174274	0.0663803	0.20682	0.068301	0.301416
A0A0N4SW73	Rab11 family-interacting protein 5	Rab11fip5	S	1203	SPHPVKPLTAAPVEASPDRKQPRTSLSTALS	0.159899	0.0830032	0.0972404	0.0912912	0.0723065	0.169239	0.150678	0.118792
Q7TPS5-2;Q7TPS5	C2 domain-containing protein 5	C2cd5	S	659	PIPEPRQRSRLLRSQSESSDEVTELDLSHGK	1.24435	0.139109	0.115773	0.439234	0.173919	0.400097	0.087038	0.10877
Q7TPS5-2	C2 domain-containing protein 5	C2cd5	S	284	PLVHPPSHGCRSTHNSPIHTATGSRLTQNFS	1.27678	0.355818	0.906836	1.48457	0.136187	1.85251	2.36348	1.75932
Q69ZZ6	Transmembrane and coiled-coil domains protein 1	Tmcc1	S	409	VDDGGKALGVISNFQSSPKYGSEEDCSSATS	0.0732656	0.0604116	0.0963287	0.171926	0.643975	0.470707	0.481641	0.116231
Q69ZZ6	Transmembrane and coiled-coil domains protein 1	Tmcc1	S	378	SKPREIASLIRNKFGSADNIPNLKDSLEEGQ	0.547206	0.333697	0.297129	0.312132	0.517346	0.350895	0.384597	0.342228
Q64338	Calcium/calmodulin-dependent 3',5'-cyclic nucleotide phosphodiesterase 1C	Pde1c	S	469	IDESSQTGGTGQRRSSLNSINSSDAKRSGVK	0.416682	0.0860095	0.0878947	0.238174	0.0512182	0.214145	0.20167	0.353958
Q7TPB0	Lipid phosphate phosphatase-related protein type 3	Lppr3	S	320	TQRGHESMYQQNKSVSTDELGPPGRLEGVPR	0.860937	0.581126	0.472894	0.480797	0.372905	0.343924	0.396576	0.51455
Q8CCJ4	APC membrane recruitment protein 2	Amer2	S	244	ECVKEEPPRAARRPDSPGQDASRHAAGEPAG	15.3441	0.604222	16.8762	24.8625	24.9741	28.1121	16.4478	19.7989
Q99K01	Pyridoxal-dependent decarboxylase domain-containing protein 1	Pdxdc1	S	748	EQLSSGLEHDNLEAHSPEQPPRATDLTARQT	0.180584	0.200261	0.198782	0.0953496	0.145218	0.0949624	0.133516	0.0968422
P08553	Neurofilament medium polypeptide	Nefm	S	715	QPQEKVKEKAEEEGGSEEEGSDRSPQESKKE	3.16218	7.35227	2.10753	3.4872	2.70045	2.73671	4.13492	6.04654
P08553	Neurofilament medium polypeptide	Nefm	S	723	KAEEEGGSEEEGSDRSPQESKKEDIAINGEV	0.72666	2.8343	1.42438	2.90337	0.872296	2.82598	1.98299	1.95296
P08553	Neurofilament medium polypeptide	Nefm	S	610	IKVEKPEKAKSPMPKSPVEEVKPKPEAKAGK	35.3246	77.1391	26.3361	26.5896	38.5156	25.5427	44.3121	29.8817
P08553	Neurofilament medium polypeptide	Nefm	S	502	KEEAEEKEEEPEAEKSPVKSPEAKEEEEEGE	24.3687	10.7585	7.85652	16.4143	3.82246	7.77827	10.2016	7.95637
P08553	Neurofilament medium polypeptide	Nefm	S	545	EEDEGVKSDQAEEGGSEKEGSSEKDEGEQEE	0.00418154	0.087751	0.10131	3.89996	1.17471	1.25989	2.02229	0.129605
P08553	Neurofilament medium polypeptide	Nefm	S	506	EEKEEEPEAEKSPVKSPEAKEEEEEGEKEEE	1.02858	0.885342	0.415825	0.704004	0.72375	1.11746	1.42479	1.21853
P08553	Neurofilament medium polypeptide	Nefm	S	550	VKSDQAEEGGSEKEGSSEKDEGEQEEEEGET	12.3269	16.652	13.5084	11.4381	15.795	0.142684	26.4563	0.0630679
P08553	Neurofilament medium polypeptide	Nefm	S	551	KSDQAEEGGSEKEGSSEKDEGEQEEEEGETE	12.3269	16.652	13.5084	11.4381	15.795	14.864	26.4563	18.4339
P08553	Neurofilament medium polypeptide	Nefm	S	645	EEEKVEEEKKEVTKESPKEEKVEKKEEKPKD	8.77586	39.743	8.77075	16.8948	25.9106	18.3114	31.4285	24.8098
P08553	Neurofilament medium polypeptide	Nefm	S	44	GSPSSGFRSQSWSRGSPSTVSSSYKRSALAP	0.482603	0.441407	0.127859	0.600566	0.19709	0.232322	0.760307	0.543594
P08553	Neurofilament medium polypeptide	Nefm	S	769	GREEEKGVVTNGLDVSPAEEKKGEDSSDDKV	0.661085	0.195285	0.185272	0.172046	0.202508	0.137731	0.217172	0.266613
P08553	Neurofilament medium polypeptide	Nefm	S	669	KEEKPKDVADKKKAESPVKEKAVEEVITISK	0.127184	4.90217	9.35956	1.4236	33.1864	46.0175	1.53184	0.0225319
P08553	Neurofilament medium polypeptide	Nefm	S	30	RRVTETRSSFSRVSGSPSSGFRSQSWSRGSP	1.62925	0.122358	0.955529	1.03016	0.776584	0.0900606	0.0634503	1.5409
Q8BJI1	Sodium-dependent neutral amino acid transporter SLC6A17	Slc6a17	S	665	TLSVSYKKGRMMKDISNLEENDETRFILSKV	18.1268	8.79815	12.0744	11.1886	6.71022	7.81957	10.1853	7.51764
Q8BJI1	Sodium-dependent neutral amino acid transporter SLC6A17;Transporter	Slc6a17	S	13	___MPKNSKVTQREHSNEHVTESVADLLALE	1.73913	0.174314	0.535277	0.53422	0.0950935	0.0856917	0.118292	0.0893747
Q8BJI1	Sodium-dependent neutral amino acid transporter SLC6A17	Slc6a17	S	701	SPMPTHRSYLGPGSTSPLDNSNNPNGRYGSG	0.18761	0.152714	0.199802	0.298781	0.0410965	0.242674	0.212653	0.237058
Q8BJI1	Sodium-dependent neutral amino acid transporter SLC6A17	Slc6a17	S	682	LEENDETRFILSKVPSEAPSPMPTHRSYLGP	0.622426	0.212604	0.421674	0.533604	0.10852	0.499377	0.476444	0.551469
Q8BJI1	Sodium-dependent neutral amino acid transporter SLC6A17	Slc6a17	S	686	DETRFILSKVPSEAPSPMPTHRSYLGPGSTS	0.0676034	0.0658606	0.41742	0.462005	0.128625	0.481751	0.358017	0.222755
Q05512	Serine/threonine-protein kinase MARK2	Mark2	S	616	QVRDQQNLPYGVTPASPSGHSQGRRGASGSI	0.0775011	0.847887	0.788035	0.107254	0.480527	0.496329	0.791002	0.533893
Q05512	Serine/threonine-protein kinase MARK2	Mark2	S	621	QNLPYGVTPASPSGHSQGRRGASGSIFSKFT	0.221625	0.084806	0.0898741	0.0855143	0.186508	0.0973591	0.143974	0.0792135
Q05512	Serine/threonine-protein kinase MARK2	Mark2	S	390	LKPRPSADLTNSSAPSPSHKVQRSVSANPKQ	0.295908	0.392891	0.206321	0.199918	0.045959	0.196562	0.057407	0.136469
Q05512	Serine/threonine-protein kinase MARK2	Mark2	S	408	HKVQRSVSANPKQRRSSDQAVPAIPTSNSYS	0.119579	0.235251	0.344977	0.0913324	0.147563	0.228376	0.108767	0.327617
Q05512	Serine/threonine-protein kinase MARK2	Mark2	S	365	RYNEVMATYLLLGYKSSELEGDTITLKPRPS	0.363486	0.235949	0.25952	0.0788219	0.255735	0.166697	0.118594	0.0498377
Q05512	Serine/threonine-protein kinase MARK2	Mark2	S	366	YNEVMATYLLLGYKSSELEGDTITLKPRPSA	0.363486	0.235949	0.25952	0.177874	0.255735	0.120119	0.098156	0.0874499
Q05512	Serine/threonine-protein kinase MARK2	Mark2	S	592	GAPDRTNFPRGVSSRSTFHAGQLRQVRDQQN	0.0759609	0.118851	0.113738	0.127704	0.207544	0.0999999	0.0540924	0.119199
Q05512	Serine/threonine-protein kinase MARK2	Mark2	S	566	EVPRPSTAPQRVPVASPSAHNISSSSGAPDR	0.175218	0.218145	0.100428	0.0784181	0.130293	0.241008	0.121136	0.230288
Q05512	Serine/threonine-protein kinase MARK2	Mark2	S	568	PRPSTAPQRVPVASPSAHNISSSSGAPDRTN	1.54385	0.827425	1.05446	0.74877	0.79702	0.779894	0.830768	0.598712
A0A0R4J0B3	Serine/threonine-protein kinase ULK1	Ulk1	S	450	PTQVHNYQRIEQNLQSPTQQQTARSSAIRRS	0.289969	0.273312	0.295254	0.365763	0.280251	0.42156	0.351077	0.308957
Q3TDQ1	Dolichyl-diphosphooligosaccharide--protein glycosyltransferase subunit STT3B	Stt3b	S	495	YLGDDMKRENPPVEDSSDEDDKRNPGNLYDK	0.476015	0.159952	0.815214	0.491015	0.466769	0.666719	0.831332	0.088052
Q3TDQ1	Dolichyl-diphosphooligosaccharide--protein glycosyltransferase subunit STT3B	Stt3b	S	496	LGDDMKRENPPVEDSSDEDDKRNPGNLYDKA	0.476015	0.13377	0.815214	0.491015	0.466769	0.0675177	0.831332	0.101712
Q6PDG8	Vacuolar fusion protein MON1 homolog A	Mon1a	S	56	EPGAGQEGAMFVHTRSYEDLTELEDREASGD	0.200549	0.25877	0.297927	0.219571	0.166629	0.0815874	0.0452543	0.103566
Q99KY4	Cyclin-G-associated kinase	Gak	S	809	DWQEEKEPETGLDNTSPKESQSVLIADGDGS	4.91609	6.83717	6.35398	4.74192	4.47253	4.99727	4.7456	4.2584
Q91ZX7	Prolow-density lipoprotein receptor-related protein 1;Low-density lipoprotein receptor-related protein 1 85 kDa subunit;Low-density lipoprotein receptor-related protein 1 515 kDa subunit;Low-density lipoprotein receptor-related protein 1 intracellular domain	Lrp1	S	4521	PVYATLYMGGHGSRHSLASTDEKRELLGRGP	0.518725	0.0475645	0.0924925	0.109811	0.337517	0.501042	0.579108	0.664464
A0A0R4J0J1			S	543	YMRTRDIQPRPPPPASPNPTPAPEQP_____	0.160651	0.23832	0.127021	0.18577	0.205368	0.0861975	0.107234	0.0713299
Q2KN98	Cytospin-A	Specc1l	S	888	MKTPPAAAVSPMQRHSISGPISTSKPLTALS	0.353455	0.102143	0.0974219	0.108252	0.1045	0.116037	0.147444	0.0755864
Q2KN98	Cytospin-A	Specc1l	S	833	DLAALRQGMGLSRRSSTSSEPTPTVKTLIKS	0.584866	1.35409	0.948871	0.987773	0.108722	1.12453	1.29606	0.825069
Q2KN98	Cytospin-A	Specc1l	S	171	SRTAAEGDIRMSKSKSDNQISDKAALEAKVK	3.85695	6.5138	5.39204	7.92302	8.54275	8.11888	8.37123	7.24331
Q8CDG3	Deubiquitinating protein VCIP135	Vcpip1	S	756	QPRTVSPSTIRDGPSSAPATPTKAPYSPTTS	0.559703	0.447776	0.816903	0.590801	0.556697	0.628012	0.692409	0.442604
Q91W92	Cdc42 effector protein 1	Cdc42ep1	S	121	SPAPPPISPIIKNAISLPQLNQATYDSLVMG	0.43466	0.249607	0.119353	0.0987435	0.0452685	0.172649	0.204551	0.236775
Q9QXM1	Junction-mediating and -regulatory protein	Jmy	S	56	KFAITCHNRTAQRQRSGSREQAGTPASDGSR	0.103478	0.164021	1.18046	1.06072	0.0783876	1.32657	0.0822187	0.0346798
Q9ES28-8;Q9ES28	Rho guanine nucleotide exchange factor 7	Arhgef7	S	228	PSNYVREIKPSEKPVSPKSGTLKSPPKGFDT	1.02919	1.30535	1.21177	1.31417	0.97997	1.30242	0.852597	0.924363
Q9ES28-8;Q9ES28	Rho guanine nucleotide exchange factor 7	Arhgef7	S	673	TMKKLLPKRKPERKPSDEEFAVRKSTAALEE	3.09281	1.44887	1.85591	2.38462	1.07772	1.6436	1.26101	1.37008
Q9ES28-8;Q9ES28	Rho guanine nucleotide exchange factor 7	Arhgef7	S	497	LFPNLLLMLSASPRMSGFIYQGKLPTTGMTI	3.1601	1.83995	2.36485	2.70643	0.898541	1.93374	1.72969	1.47548
Q9ES28-8;Q9ES28	Rho guanine nucleotide exchange factor 7	Arhgef7	S	236	KPSEKPVSPKSGTLKSPPKGFDTTAINKSYY	0.679339	0.541348	0.776855	0.818235	0.893243	1.20395	0.97548	0.8871
Q7TN99	Cytoplasmic polyadenylation element-binding protein 3	Cpeb3	S	197	QPPQAQPSQQRRSPASPSQAPYAQRSAAAYG	0.124842	0.21901	0.113064	0.297921	0.0835098	0.207885	0.255492	0.170017
Q8R146	Acylamino-acid-releasing enzyme	Apeh	S	187	KAESFFQTKALDVSASDEEMARPKKPDQAIK	0.241982	0.0920263	0.128859	0.113039	0.0935123	0.0849925	0.428759	0.0875584
O54781	SRSF protein kinase 2;SRSF protein kinase 2 N-terminal;SRSF protein kinase 2 C-terminal	Srpk2	S	10	______MSVNSEKSSSSERPEPQQKAPLVPP	6.97136	5.81198	5.78553	6.15296	9.14821	7.17809	9.32233	7.6248
B9EJ86	Oxysterol-binding protein	Osbpl8	S	314	RANNLHSGDNFQLNDSEIERQHFKDQDLYSD	0.0257745	0.0446811	0.127711	0.259226	0.0841455	0.0796495	0.0508859	0.0814083
B9EJ86	Oxysterol-binding protein	Osbpl8	S	65	DANPTPTRDLPQPSLSPASLHSQGFERGKED	0.191797	0.183242	0.187041	0.192903	0.172341	0.139939	0.141561	0.265106
B9EJ86	Oxysterol-binding protein	Osbpl8	S	328	DSEIERQHFKDQDLYSDKSDKENDPEHDESD	0.0809469	0.328583	0.277964	0.258345	0.174753	0.327285	0.355998	0.212611
Q9R0Z9	Rho GTPase-activating protein 7	Dlc1	S	818	LKRENSSPRVMQRKQSLGKPDQKDLNENLAA	0.442371	0.685365	0.160936	0.070596	0.848607	0.68829	0.7518	0.0558449
Q3U1Y4	DENN domain-containing protein 4B	Dennd4b	S	961	LREPSSPMGRLVKSGSLGSARGTQPTVEAGV	0.14348	1.37067	1.94102	0.125472	1.79094	2.2953	2.05201	1.43544
P23475	X-ray repair cross-complementing protein 6	Xrcc6	S	558	QDDEGSTSKKPKVELSEEELKAHFRKGTLGK	0.539474	0.231939	0.377725	0.249273	1.0202	0.323274	0.3792	0.318576
Q8R3Z5	Voltage-dependent L-type calcium channel subunit beta-1	Cacnb1	S	47	SKRKGRFKRSDGSTSSDTTSNSFVRQGSAES	0.3654	0.295697	0.0859583	0.333108	0.180931	0.323059	0.366994	0.281124
Q8R3Z5	Voltage-dependent L-type calcium channel subunit beta-1	Cacnb1	S	186	LQEQTLRQNRLSSSKSGDNSSSSLGDVVTGT	3.3088	1.04128	1.19085	1.27999	1.2544	1.11746	1.21233	0.971233
Q8R3Z5	Voltage-dependent L-type calcium channel subunit beta-1	Cacnb1	S	193	QNRLSSSKSGDNSSSSLGDVVTGTRRPTPPA	0.34238	0.247833	0.150708	0.271693	0.38727	0.319895	0.339184	0.0949565
P57776	Elongation factor 1-delta	Eef1d	S	133	SSPTPRATAPQTQHVSPMRQVEPPTKKGATP	0.192922	2.75034	2.02688	2.18825	1.26905	2.49063	2.98384	2.582
P57776	Elongation factor 1-delta	Eef1d	S	162	TPAEDDEDKDIDLFGSDEEEEDKEAARLREE	0.908527	1.18369	1.4926	1.05264	1.24291	0.908757	1.11522	1.17304
P55937	Golgin subfamily A member 3	Golga3	S	1479	EHAHPRGDTKLHNQNSVPRDGLGQ_______	0.23795	0.324525	0.313698	0.0725359	0.0831834	0.438051	0.489571	0.469996
Q8BM65	Neuronal tyrosine-phosphorylated phosphoinositide-3-kinase adapter 2	Nyap2	S	154	PPPKPKRDPSTKLSTSSETVNSTAASKSGRS	0.930637	0.813724	0.845125	0.88495	0.455894	0.939	0.929771	0.840062
O35098	Dihydropyrimidinase-related protein 4	Dpysl4	S	540	KISVPPVRNLHQSGFSLSGSQADDHIARRTA	0.656528	0.165999	0.21516	0.290524	0.36118	0.0451059	0.107315	0.311173
O35098	Dihydropyrimidinase-related protein 4	Dpysl4	S	542	SVPPVRNLHQSGFSLSGSQADDHIARRTAQK	0.64945	0.178883	0.180434	0.152889	0.139322	0.0934695	0.105267	0.115734
O35098	Dihydropyrimidinase-related protein 4	Dpysl4	S	544	PPVRNLHQSGFSLSGSQADDHIARRTAQKIM	1.14115	0.0712513	0.424004	0.470459	0.569537	0.395303	0.349104	0.436308
Q02357	Ankyrin-1	Ank1	S	1759	VSTREHVQRGPPETGSPKAGKEPSLWAPESA	3.88919	3.87512	3.36431	3.47304	4.07218	0.123167	4.54015	4.33454
Q02357	Ankyrin-1	Ank1	S	830	DEGDELVGSKAERRDSRDVGEEKELLDFVPK	1.65271	7.85679	2.15964	0.161694	0.123131	4.30577	0.096172	5.07814
P21107	Tropomyosin alpha-3 chain;Tropomyosin alpha-1 chain	Tpm3;Tpm1	S	216	VTNNLKSLEAQAEKYSQKEDKYEEEIKILTD	0.132585	0.0827263	0.102699	0.138957	0.117173	0.0928117	0.0884987	0.0618977
Q8BYC6	Serine/threonine-protein kinase TAO3	Taok3	S	324	KKILFQETRNGPLNESQEEEEDGEQGSNLNR	0.944253	0.136574	0.700585	0.520926	0.075874	0.5085	0.0572703	0.0639483
Q99NH2	Partitioning defective 3 homolog	Pard3	S	143	TPSVLRANMPLHVRRSSDPALTGLSTSVSDN	0.668486	0.0561566	0.113394	0.618128	0.120464	0.124905	0.128897	0.557117
Q5SW75	Protein phosphatase Slingshot homolog 2	Ssh2	S	1217	KLDPSPEACRIPHSSSSENIRDLSHSRGVVK	0.340709	0.175233	0.0806585	0.537051	0.0737619	0.405033	0.0829135	0.0927596
Q6WVG3	BTB/POZ domain-containing protein KCTD12	Kctd12	S	187	ASAGAPSPTLELASRSPSGGAAGPLLTPSQS	3.71891	2.76604	2.44669	2.00497	2.59224	2.35986	3.45333	2.84195
Q6WVG3	BTB/POZ domain-containing protein KCTD12	Kctd12	S	189	AGAPSPTLELASRSPSGGAAGPLLTPSQSLD	4.85708	2.05832	2.03939	1.63089	2.22944	1.84141	2.57086	2.40239
Q6WVG3	BTB/POZ domain-containing protein KCTD12	Kctd12	S	202	SPSGGAAGPLLTPSQSLDGSRRSGYITIGYR	0.0887653	0.315364	0.457236	0.348514	0.521662	0.284786	0.406123	0.272515
P19096	Fatty acid synthase;[Acyl-carrier-protein] S-acetyltransferase;[Acyl-carrier-protein] S-malonyltransferase;3-oxoacyl-[acyl-carrier-protein] synthase;3-oxoacyl-[acyl-carrier-protein] reductase;3-hydroxyacyl-[acyl-carrier-protein] dehydratase;Enoyl-[acyl-carrier-protein] reductase;Oleoyl-[acyl-carrier-protein] hydrolase	Fasn	S	2201	SKTDSATDTTAPKSRSDTSLKQNQLNLSTLL	10.2083	11.841	0.0500249	16.999	17.3625	19.5624	15.3543	13.3037
Q8R1A4	Dedicator of cytokinesis protein 7	Dock7	S	1422	QEMVRRSRGQLERSPSGSAFGSQENLRWRKD	0.377338	0.0831598	0.285482	0.336587	0.278126	0.36022	0.327551	0.368034
Q8K2F8	Protein LSM14 homolog A	Lsm14a	S	192	LAQGRSSPQLDPLRKSPTMEQAVQTASAHLP	1.38611	0.952608	0.895608	1.07168	0.222692	1.08505	1.1824	1.15583
Q8K2F8	Protein LSM14 homolog A	Lsm14a	S	182	TQDTRSVKPQLAQGRSSPQLDPLRKSPTMEQ	0.281315	0.17327	0.140932	0.187079	0.181831	0.245596	0.128942	0.143305
Q8K2F8	Protein LSM14 homolog A	Lsm14a	S	183	QDTRSVKPQLAQGRSSPQLDPLRKSPTMEQA	0.281315	0.17327	0.140932	0.187079	0.0853237	0.245596	0.0805188	0.143305
Q7TQH0	Ataxin-2-like protein	Atxn2l	S	109	IGSVRGQTTGKGPPQSPVFEGVYNNSRMLHF	0.311594	0.0482362	0.0605059	0.14654	0.0780932	0.0511405	0.373358	0.159793
P59648	FXYD domain-containing ion transport regulator 7	Fxyd7	S	72	RSESPTCKSCKSELPSSAPGGGGV_______	4.92079	2.35321	0.143257	3.45388	4.38528	2.83888	2.20068	2.54746
P70671	Interferon regulatory factor 3	Irf3	S	135	LGASPDTNGKSSLPHSQENLPKLFDGLILGP	0.564799	0.0787678	0.134858	0.102112	0.129683	0.120461	0.0562018	0.0621669
A0A140LHI9	Transporter;Sodium- and chloride-dependent glycine transporter 2	Slc6a5	S	50	APTATVQPPRVPRSASTGAQTFQSADARACE	0.126192	0.498443	0.507552	0.379021	0.426581	0.319997	0.544416	0.63803
A0A140LHI9	Transporter	Slc6a5	S	26	AAVPGHRDSPRAPRTSPEQDLPAEAPTATVQ	0.531513	0.135262	0.350263	0.35245	0.346385	0.418578	0.433072	0.714
A0A140LHX7;B1AQX9;Q9QWI6	SRC kinase signaling inhibitor 1	Srcin1	S	39	YPREYRTLGGGGGGGSGGR____________;YPREYRTLGGGGGGGSGGRRFSNVGLVHTSE	1.95268	4.01389	3.89604	4.66847	4.74073	5.79191	6.76059	4.41667
Q6URW6	Myosin-14	Myh14	S	1973	TRTVRQVFRLEEGVASDEEEAEGAEPGSAPG	1.2999	1.16387	1.46596	1.09507	1.72746	1.24674	0.867459	1.3076
E9Q8T1	Transforming acidic coiled-coil-containing protein 2	Tacc2	S	2057	ETPPVKETQQEPGEESPVPSEEHLAPETKTE	0.111263	0.225158	0.147946	0.144809	0.124195	0.0883479	0.0702684	0.0612774
E9Q8T1	Transforming acidic coiled-coil-containing protein 2	Tacc2	S	2122	EDVSPLVSGGGRVQNSPPVGRKSVPLTTASE	0.071653	1.33392	1.53851	1.20171	1.1768	1.57063	1.32087	0.154138
A0A140LIW3			S	1160	CQPRSHSPSCQPRGPSPSSQSRGQSPSCQPR	0.573185	0.175241	0.567177	0.830379	0.750154	0.878619	0.0262229	0.113291
Q5SSH7	Zinc finger ZZ-type and EF-hand domain-containing protein 1	Zzef1	S	2406	LDERGDQEEELDRPVSSPGEAEQKKLDPLEN	1.28231	0.365233	0.752161	0.65128	0.645955	0.557826	0.570653	0.515155
Q5SSH7	Zinc finger ZZ-type and EF-hand domain-containing protein 1	Zzef1	S	2407	DERGDQEEELDRPVSSPGEAEQKKLDPLENL	0.0946148	0.365233	0.752161	0.058513	0.645955	0.557826	0.125883	0.0855084
Q99LD4	COP9 signalosome complex subunit 1	Gps1	S	454	VLRNQIHVKSPPREGSQGELTPANSQSRMST	7.51936	7.55279	11.751	8.33869	10.6736	13.2379	10.9934	8.10072
A0A140LJD2			S	105	AKFVESPRIPESELGSPTLTSAQKLDVDAYC	0.688843	0.457401	0.503776	0.478991	0.483022	0.497332	0.474345	0.509818
A0A140LJD2		Tanc2	S	61	SEGMQHIRIMEGMSRSLPSSPLLTHQSISVR	0.335085	0.291282	0.225976	0.301502	0.30992	0.303271	0.226631	0.236419
Q8BXB6	Solute carrier organic anion transporter family member 2B1	Slco2b1	S	21	TKTTMGTEDMHERKVSVEPQDSHQDAQPRGM	1.14055	0.315322	0.0976768	0.565116	0.0979338	0.440868	0.341681	0.380936
E9Q3L2		Pi4ka	S	259	NLLTVCQEGTLKRKTSSVSSISQVSPERGIP	0.0957821	0.194408	0.198241	0.228738	0.182386	0.343442	0.228287	0.225035
E9Q3L2		Pi4ka	S	268	TLKRKTSSVSSISQVSPERGIPPPSSPGGSA	3.22892	2.80484	2.62437	2.53114	1.80773	2.66656	2.44476	2.62415
E9Q3L2		Pi4ka	S	1439	LTASQLVPPDNQDTRSNLDITVGSRQQATQG	0.21843	0.0791202	0.0678786	0.0995324	0.0594611	0.136049	0.0973423	0.181231
Q9R257	Heme-binding protein 1	Hebp1	S	111	KKLKVWFRIPNQFQGSPPAPSDESVKIEERE	0.238503	0.486095	0.121876	0.557074	0.650139	0.115071	0.305628	0.394148
Q8K221	Arfaptin-2	Arfip2	S	72	GSGDGLIPTGSGRHPSHSTSPSGPGDEVARG	0.168912	0.260145	0.217103	0.222542	0.0754885	0.148919	0.117249	0.0827492
Q8K221	Arfaptin-2	Arfip2	S	76	GLIPTGSGRHPSHSTSPSGPGDEVARGIAGE	0.125723	0.33248	4.30353	5.57032	0.201839	0.322732	0.112333	3.09841
P97292	Histamine H2 receptor	Hrh2	S	321	LASHNSHKTSLRLNNSLLSRSQSREGRWQEE	0.17448	0.12155	0.0929346	0.0806048	0.105036	0.0924861	0.131006	0.0776086
Q8BRV5	Uncharacterized protein KIAA1671	Kiaa1671	S	205	MFKDSTEEKSPRRDESDEEPPRVERTPVSHP	0.125229	4.09973	3.8799	5.56214	3.52641	3.84022	2.40796	2.36541
Q8BRV5	Uncharacterized protein KIAA1671	Kiaa1671	S	173	RRRAPISHSLRRSQFSESESRSPLEEESHST	0.427854	0.623802	0.613335	0.0838387	1.1154	1.03324	0.0896135	0.703171
Q8BGY4	Kelch-like protein 26	Klhl26	S	13	___MAESGGSSGSSQSPERPSSLADRNGALK	0.800134	0.444277	0.523204	0.156049	0.104078	0.0429881	0.122445	0.361616
Q922S4	cGMP-dependent 3',5'-cyclic phosphodiesterase	Pde2a	S	908	HWTKVSHKFTIRGLPSNNSLDFLDEEYEVPD	0.0779509	0.247181	0.178048	0.180266	0.129173	0.310254	0.137439	0.208827
Q922S4	cGMP-dependent 3',5'-cyclic phosphodiesterase	Pde2a	S	911	KVSHKFTIRGLPSNNSLDFLDEEYEVPDLDG	0.123365	0.710884	0.770595	0.673437	0.124724	0.741498	0.876272	0.740601
Q922S4	cGMP-dependent 3',5'-cyclic phosphodiesterase	Pde2a	S	204	VQALQQRRPEAVQNTSVDASEDQKDEKGYTD	22.6	18.6899	23.6743	23.7412	8.44619	18.0647	17.0673	10.3887
Q9JLC4	VPS10 domain-containing receptor SorCS1	Sorcs1	S	1132	VIYKFKRRVALPSPPSPSAQPGDSSLRLQRP	0.134177	0.0458829	0.0482988	0.0819876	0.0968563	0.203432	0.13263	0.188071
Q0VBF8	Protein stum homolog	6330403A02Rik	S	27	AAAAAVAAADPRGASSSSGVVVQVREKKGPL	0.763667	0.430105	0.342755	0.381623	0.309659	0.324401	0.41548	0.434808
Q0VBF8	Protein stum homolog	6330403A02Rik	S	29	AAAVAAADPRGASSSSGVVVQVREKKGPLRA	0.824536	0.644793	0.467877	0.489907	0.457575	0.538164	0.559328	0.60121
Q9QYY0	GRB2-associated-binding protein 1	Gab1	S	386	SSYCIPPPAGMTPSRSNTISTVDLNKLRKDA	0.152335	0.134222	0.103661	0.167705	0.0977032	0.205119	0.142437	0.178331
Q9R1P4	Proteasome subunit alpha type-1	Psma1	S	247	FLDGLEERPQRKAQPSQAAEEPAEKADEPME	1.93677	2.37884	2.49334	2.13618	2.05564	2.15178	2.03767	1.95346
Q80TQ2	Ubiquitin carboxyl-terminal hydrolase CYLD	Cyld	S	341	KGSSSHNKPKVTGSTSDPGSRNRSELFYTLN	1.27287	0.130931	1.90286	2.51288	2.38998	2.22356	2.43439	1.99489
O55003	BCL2/adenovirus E1B 19 kDa protein-interacting protein 3	Bnip3	S	79	SQTPQDTNRAEIDSHSFGEKNSTLSEEDYIE	0.617196	0.152808	0.416203	0.359786	0.203583	0.224399	0.20763	0.172377
O55003	BCL2/adenovirus E1B 19 kDa protein-interacting protein 3	Bnip3	S	88	AEIDSHSFGEKNSTLSEEDYIERRREVESIL	2.03472	0.834421	1.44902	1.23457	0.890226	0.752335	0.692869	0.929417
O55003	BCL2/adenovirus E1B 19 kDa protein-interacting protein 3	Bnip3	S	48	YNGDMEKILLDAQHESGRSSSKSSHCDSPPR	0.216124	0.0971542	0.150133	0.135631	0.15709	0.167362	0.146258	0.101544
Q68EF6	Brain-enriched guanylate kinase-associated protein	Begain	S	510	LAEPCFLRAGGDLSLSPSRSADALAGYAASD	0.280653	0.184183	0.120552	0.258624	0.146994	0.24177	0.127484	0.151358
Q68EF6	Brain-enriched guanylate kinase-associated protein	Begain	S	246	PALYCPDEREHARRPSVDTPVTDVGFLRAQN	0.595814	0.244602	0.28395	0.22214	0.391874	0.0642781	0.0879435	0.341233
Q68EF6	Brain-enriched guanylate kinase-associated protein	Begain	S	194	PTCVIAKVLEKPDPGSLSSRMSDASARDLGY	0.332503	0.078853	0.109978	0.0797755	0.0863805	0.102903	0.0783719	0.0580038
Q68EF6	Brain-enriched guanylate kinase-associated protein	Begain	S	463	RYYGGGGGGGAAGGGSPGDKAEGRASPLYAT	1.04712	1.11613	1.73154	1.76609	0.306458	1.97353	1.15899	1.20264
Q9Z1E4	Glycogen [starch] synthase, muscle	Gys1	S	652	PRPASVPPSPSLSRHSSPHQSEDEEEPRDGP	4.1595	3.59236	1.56911	4.14451	0.374625	0.295639	0.0923676	3.589
Q9Z1E4	Glycogen [starch] synthase, muscle	Gys1	S	653	RPASVPPSPSLSRHSSPHQSEDEEEPRDGPL	0.580101	0.747457	0.126511	0.648819	0.0743677	0.809775	1.20131	0.561393
Q9Z2V5	Histone deacetylase 6	Hdac6	S	909	QAKSKMAKAVLAQGQSSEQAAKGTTLDLATS	1.8664	2.30358	2.00337	2.03528	1.06035	1.79759	2.00318	1.97179
Q9Z2V5	Histone deacetylase 6	Hdac6	S	21	QDSSTRQRKSRHNPQSPLQESSATLKRGGKK	0.0461508	0.179985	0.284741	0.285967	0.2486	0.177876	0.166943	0.161948
Q80Z38	SH3 and multiple ankyrin repeat domains protein 2	Shank2	S	1338	ESRTSGPRRAPSPVVSPTELSKEILPTPPPP	0.177425	0.158053	0.158156	0.212535	0.0709639	0.284995	0.185052	0.225252
Q80Z38	SH3 and multiple ankyrin repeat domains protein 2	Shank2	S	648	ARRKGVLVKQSNVEDSPEKTCSIPIPTIIVK	1.3543	1.87623	2.31432	2.91252	3.24165	3.0561	2.45535	2.34637
Q80TK0	Uncharacterized protein KIAA1107	Kiaa1107;A830010M20Rik	S	785	RVRKQGGGDHQIHSASDDEIPRKKPEPWSRS	0.618814	0.161328	0.0650016	0.0972229	0.120937	0.0981022	0.0954494	0.169162
Q80TK0	Uncharacterized protein KIAA1107	Kiaa1107;A830010M20Rik	S	336	PRTKSAPPTLAQAQGSQGESPHSVKSSVSSR	0.379284	0.349063	0.531551	0.052649	0.217657	0.114057	0.0879611	0.458922
Q80TK0	Uncharacterized protein KIAA1107	Kiaa1107;A830010M20Rik	S	722	SDDIKPRSEDYDAGGSQDDEGSHDRGISKCS	0.448668	1.08279	0.596194	1.37572	0.353558	1.15766	0.0561446	0.879991
Q80TK0	Uncharacterized protein KIAA1107	Kiaa1107;A830010M20Rik	S	750	KCSTALCHDFLGRSSSDTSTPEELKVHEGDL	0.531614	0.474694	0.447441	0.428156	0.379084	0.529907	0.524943	0.599989
Q9QY06	Unconventional myosin-IXb	Myo9b	S	1264	KDKDESSTKAQDKPESPSGSTQIQRYQHPDT	0.912504	0.597402	0.652787	0.784179	0.46349	0.474336	0.514284	0.703227
Q8BIK4	Dedicator of cytokinesis protein 9	Dock9	S	178	VYEVDEEADKDEDAASLGSQKGGITKHGWLY	0.283465	0.057183	0.0964644	0.169834	0.0629216	0.0751595	0.0821742	0.065058
Q8BGH4	Receptor expression-enhancing protein 1	Reep1	S	152	ASKGQGALSERLRSFSMQDLTTIRGDGAPAP	0.804314	0.118587	1.03965	0.666216	0.526108	0.948289	0.572037	0.548887
Q80UJ7	Rab3 GTPase-activating protein catalytic subunit	Rab3gap1	S	83	ADFRFSVTHHYLVQESPDKERKDEELEDAIP	0.767779	0.294296	0.281288	0.266543	0.318091	0.277773	0.220427	0.208914
Q80TI0	GRAM domain-containing protein 1B	Gramd1b	S	30	RSTPACSPILRKRSRSPTPQNQDGDTMVEKG	0.107324	1.12077	0.627397	1.01793	0.451842	1.2005	1.17989	1.1189
Q80TI0	GRAM domain-containing protein 1B	Gramd1b	S	274	NDSSSKSSIETKPDASPQLPKKSITNSTLTS	1.14001	0.38657	0.401107	0.379513	0.575846	0.373686	0.608369	0.426518
Q80TI0	GRAM domain-containing protein 1B	Gramd1b	S	550	LTKTESTYLAEIHRQSPKEKASKSSAVRRRK	0.492645	0.082519	0.061249	0.107397	0.18472	0.080193	0.0774876	0.125668
Q6VNB8	WD repeat and FYVE domain-containing protein 3	Wdfy3	S	2474	AKVKGLVKPPLKRSRSAPDGGDEETQEQLQD	0.0692674	0.112269	0.108232	0.124237	0.0755267	0.110119	0.0659584	0.073939
Q6VNB8	WD repeat and FYVE domain-containing protein 3	Wdfy3	S	2472	TIAKVKGLVKPPLKRSRSAPDGGDEETQEQL	0.419851	0.0837388	0.110936	0.280051	0.0882047	0.0714452	0.109523	0.18412
Q6VNB8	WD repeat and FYVE domain-containing protein 3	Wdfy3	S	2277	EALVPTTQSKLSRVSSGFGLSKLTGSRRNRK	0.298679	0.391097	0.275654	0.294009	0.209643	0.261016	0.219303	0.290305
Q8C052	Microtubule-associated protein 1S;MAP1S heavy chain;MAP1S light chain	Map1s	S	462	PVVTTHDLEAPSRANSQDSLASRDSARKEPV	3.02379	4.66297	5.21812	5.02913	4.06563	5.03779	4.68452	4.31649
Q80TE4	Signal-induced proliferation-associated 1-like protein 2	Sipa1l2	S	163	HSPQRGLHPIRQRSNSDITISDIDTEDVLDQ	0.838085	0.0466218	0.173671	0.127289	0.0870139	0.096202	0.0906393	0.156434
Q9DCC8	Mitochondrial import receptor subunit TOM20 homolog	Tomm20	S	138	LTKLPTISQRIVSAQSLAEDDVE________	1.0966	0.755395	0.95389	0.172026	1.22092	0.871653	0.665813	0.967624
Q8BGK6	Y+L amino acid transporter 2	Slc7a6	S	30	LLPKANQHTVKEDAGSPSQGSPETMQLKKEI	0.316387	0.283319	0.245042	0.282619	0.136885	0.257383	0.423076	0.358171
A0A1D5RM83;E9PUA3	IQ motif and SEC7 domain-containing protein 1	Iqsec1	S	74	GPQQRTRRPRLQHSTSVLRKQAEEEAIKRSR	0.0930087	0.444193	0.194934	0.251982	0.340758	0.0722524	0.336351	0.104709
A0A1D5RM83;E9PUA3	IQ motif and SEC7 domain-containing protein 1	Iqsec1	S	165	RMSRRIVLSNMRMQFSFEGPEKVHSSYFEGK	2.24705	1.28159	1.4041	1.50505	1.80065	1.01553	1.15135	1.53535
A0A1D5RM83;E9PUA3	IQ motif and SEC7 domain-containing protein 1	Iqsec1	S	909	SYASGEGLKRSALSSSLRDLSEAGKRGRRSS	0.889046	0.778209	0.121541	0.909609	0.0637575	1.20359	0.0896626	0.73688
A0A1D5RM83;E9PUA3	IQ motif and SEC7 domain-containing protein 1	Iqsec1	S	394	RSDRSSLKRQSAYERSLGGQQGSPKHGPHGG	1.67934	2.05762	2.05486	1.80638	2.85091	2.89911	2.46478	0.160495
A0A1D5RM83;E9PUA3	IQ motif and SEC7 domain-containing protein 1	Iqsec1	S	401	KRQSAYERSLGGQQGSPKHGPHGGPPKGLPR	27.5477	30.7437	27.5435	29.7806	39.1191	40.1361	38.4129	30.9447
A0A1D5RM83;E9PUA3	IQ motif and SEC7 domain-containing protein 1	Iqsec1	S	246	VKSLAESIDDALNCRSLHSEEVPASDTARAR	0.217014	0.163486	0.16978	0.131994	0.13573	0.160954	0.0778888	0.0574257
Q9DBH0	NEDD4-like E3 ubiquitin-protein ligase WWP2	Wwp2	S	211	HSGGSARTATAASEQSPGARNRHRQPVKNSS	0.0751908	0.41235	0.482018	0.528024	0.639174	0.530474	0.0835759	0.52248
Q3U214	Microtubule-associated serine/threonine-protein kinase 3	Mast3	S	370	QPLNDLDESQPPAPGSPESRGLGGPSRRKPC	1.4966	0.0642656	0.845374	0.782004	0.0544411	0.998865	0.129063	1.12001
Q3U214	Microtubule-associated serine/threonine-protein kinase 3	Mast3	S	1289	ERRDSFKKQEAVQEVSFDEEPGPPRGVPKIA	0.091776	0.0925015	0.143525	0.194511	0.174884	0.136311	0.120188	0.0629661
Q3U214	Microtubule-associated serine/threonine-protein kinase 3	Mast3	S	156	QPTADELRFLSKHFRSSESVVDEDGGRSPRL	0.715672	1.00847	1.18826	0.968078	0.877988	1.1059	0.909581	0.86633
Q3U214	Microtubule-associated serine/threonine-protein kinase 3	Mast3	S	157	PTADELRFLSKHFRSSESVVDEDGGRSPRLR	0.715672	1.00847	1.18826	0.968078	0.877988	1.1059	0.909581	0.86633
Q6PDL0	Cytoplasmic dynein 1 light intermediate chain 2	Dync1li2	S	487	LDRMTRKPDSMVTNSSTENEA__________	0.330947	0.497925	0.359103	0.557648	0.326893	0.534551	0.534987	0.357427
Q6PDL0	Cytoplasmic dynein 1 light intermediate chain 2	Dync1li2	S	446	SFFNSLLSKKTGSPGSPSAGGVQSTAKKSGQ	0.226653	0.27945	0.257514	0.429345	0.354346	0.370655	0.363632	0.297762
Q8K3E5	Jouberin	Ahi1	S	974	SETLYRDSPPKVKERSPPLTPKEKTKPEKPL	0.295725	0.20381	0.163406	0.254329	0.148688	0.220726	0.198694	0.23512
Q8K3E5	Jouberin	Ahi1	S	810	SEDALCTCPKLPQQGSFQIDEFVNTENSSSR	0.116812	0.0989539	0.155846	0.0451384	0.0855487	0.123656	0.144787	0.151935
P97445	Voltage-dependent P/Q-type calcium channel subunit alpha-1A	Cacna1a	S	2303	PEGPRPRGADYTEPDSPREPPGGAHDPAPRS	0.902595	0.140092	0.449951	0.581897	0.223271	0.0792838	0.528172	0.1097
P97445	Voltage-dependent P/Q-type calcium channel subunit alpha-1A	Cacna1a	S	2273	PAARRMAGPAAPPGGSPRGCRRAPRWPAHAP	0.0949598	3.2252	3.31069	4.35665	1.55196	4.0671	3.47143	2.81179
P97445	Voltage-dependent P/Q-type calcium channel subunit alpha-1A	Cacna1a	S	2214	RSPSEGREHTTHRQGSSSVSGSPAPSTSGTS	0.134456	0.52098	0.367807	0.414697	0.245637	0.42524	0.536576	0.0912609
P97445	Voltage-dependent P/Q-type calcium channel subunit alpha-1A	Cacna1a	S	2220	REHTTHRQGSSSVSGSPAPSTSGTSTPRRGR	0.221712	0.235057	0.291375	0.285939	0.196469	0.4759	0.0701336	0.12368
P97445	Voltage-dependent P/Q-type calcium channel subunit alpha-1A	Cacna1a	S	431	RHPFDGALRRATLKKSKTDLLNPEEAEDQLA	0.249133	0.249087	0.14951	0.104976	0.108142	0.156572	0.445371	0.134612
E9PZ19		Igsf9b	S	797	VSPESIRTLRAPSESSDDQGQPAAKRMLSPT	0.249249	0.454206	0.626005	0.704046	0.10758	0.0503355	0.622204	0.471484
E9PZ19		Igsf9b	S	1258	AAVSFSRKSTPSSTGSPSQSSRSGSPSYRPT	1.27738	0.756336	0.851038	1.22735	0.10015	1.34902	0.956059	0.809852
E9PZ19		Igsf9b	S	1215	RLSPLTQSPLSSRTGSPELAARARPRPGLLQ	0.24312	0.107337	0.479742	0.142835	0.0710043	0.15498	0.128383	0.0641267
Q8BHK2	Sodium channel subunit beta-3	Scn3b	S	196	YRKVSKAEEAAQENASDYLAIPSENKENSVV	0.356759	0.340848	0.380638	0.375213	0.154265	0.382985	0.397099	0.381864
Q8R4S0	Protein phosphatase 1 regulatory subunit 14C	Ppp1r14c	S	33	GARVFFQSPRGGTGGSPGSSSSSGSSREDSA	0.206807	0.158133	0.118715	0.910061	1.12292	1.19373	1.07725	0.956572
Q6DFV7	Nuclear receptor coactivator 7	Ncoa7	S	500	AEKQDEAPEVDKHSGSPENLGESTLNIHEDL	1.98483	0.618863	0.81432	0.660471	0.933957	0.546576	0.413185	0.714667
Q6DFV7	Nuclear receptor coactivator 7	Ncoa7	S	568	GIDITLSSSLPQAGDSPPEDNKEPGTLWVKG	0.0865333	0.30795	0.18136	0.120112	0.130115	0.0834664	0.157611	0.102873
Q6DFV7	Nuclear receptor coactivator 7	Ncoa7	S	353	QNGERTLALDAKSVRSPEESTERTCTRIEPP	0.537991	0.439325	0.525986	0.700845	0.148443	0.670847	0.5026	0.586438
Q8BRT1-5;Q8BRT1;Q08EB5	CLIP-associating protein 2	Clasp2	S	1291	KMKLLNLYIKRAQTGSAGADPTADVSGQS__	0.802763	1.15076	1.11637	0.890284	0.11227	0.760438	0.0930268	0.83984
Q8BRT1-5	CLIP-associating protein 2	Clasp2	S	241	VQNSGGMILSVCKDKSFDDEESVDGNRPSSA	3.28399	1.46369	2.48782	1.61538	1.08553	1.22635	1.47414	1.58483
P62881	Guanine nucleotide-binding protein subunit beta-5	Gnb5	S	63	LHENETLASLKSEAESLKGKLEEERAKLHDV	0.282468	0.334498	0.294206	0.398511	0.396895	0.373948	0.397562	0.455951
Q6ZWR6	Nesprin-1	Syne1	S	6239	WLAQARTTRTHQRQSSLQQQKEFEQELAEQK	0.835726	1.95561	1.44206	2.01239	1.99858	2.20725	2.57025	1.71944
Q9Z0P5	Twinfilin-2	Twf2	S	167	RELQQIRINEVKTEISVESKHQTLQGLAFPL	0.326128	0.319292	0.290818	0.245884	0.320952	0.285632	0.280832	0.200722
Q9D1P4	Cysteine and histidine-rich domain-containing protein 1	Chordc1	S	139	ASLKQALDKLKLSSGSEEDKKEEDSDEIKIG	0.107033	0.355042	0.481507	1.14595	0.147527	0.101835	0.0781804	0.16487
Q8BY87	Ubiquitin carboxyl-terminal hydrolase 47	Usp47	S	934	STSVDNRELEQHIQTSDPENFQSEERSDSDV	0.104489	0.161181	0.0562306	0.107106	0.104267	0.0555315	0.0900225	0.0414111
Q9DCF1	Transmembrane protein 25	Tmem25	S	297	NNLKLNNVRLPRENMSLPSNLQLNDLTPDLR	0.353272	0.0626275	0.0949459	0.15594	0.0927924	0.0592041	0.241631	0.257694
Q9JI99	Sphingosine-1-phosphate phosphatase 1	Sgpp1	S	65	PGEPRRRGRQPGAEDSPAKADCCGAPNGVRN	0.248507	0.179026	0.0931152	0.133845	0.0898	0.222155	0.538984	0.460193
Q9JI99	Sphingosine-1-phosphate phosphatase 1	Sgpp1	S	101	PGPTGPRRAGSQRRNSLTGEEGELVKVSNLP	0.413629	0.107481	0.058625	0.0701361	0.13785	0.214744	0.103185	0.0824715
Q9JKN6	RNA-binding protein Nova-1	Nova1	S	154	QTTVNPDRIKQTLPSSPTTTKSSPSDPMTTS	0.173158	0.175998	0.111552	0.149019	0.191831	0.179248	0.208727	0.149259
P0C913	Overexpressed in colon carcinoma 1 protein homolog		S	28	AGRGPTGAVKDTTEDSITEDDKRRNYGGVYV	1.74681	1.34133	1.9841	1.25944	1.4831	1.66543	1.99472	1.78025
Q9JL26	Formin-like protein 1	Fmnl1	S	1021	AAADTSGREEPPTPKSPPKARRQQMDLISEL	0.970609	0.143171	0.163918	0.462171	0.0953159	0.407245	0.384709	0.408274
Q9JL26	Formin-like protein 1	Fmnl1	S	184	DSVASGAEKSKPLDQSVEDLSKAPPSSVPKS	0.358665	0.285529	0.326031	0.216707	0.325464	0.222067	0.14389	0.116055
Q810U4-3	Neuronal cell adhesion molecule	Nrcam	S	1182	MKEDDGTFGEYRSFESDAEDHKPLKKGSRTP	1.86869	0.725172	1.09768	1.23519	0.510867	0.949063	0.53427	1.00411
A0A1W2P772;G5E829	Plasma membrane calcium-transporting ATPase 1	Atp2b1	S	1155	SIHNFMTHPEFRIEDSEPHIPLIDDTDAEDD	0.875767	0.347827	0.138336	0.152955	0.174833	0.0492897	0.13905	0.249564
A0A1W2P772			S	197	IQTQMDVVNAFQSGSSIQGALRRQPSIASQH	0.122943	0.0657967	0.0549091	0.12983	0.0667518	0.121469	0.0713417	0.1368
A0A1W2P772;G5E829	Plasma membrane calcium-transporting ATPase 1	Atp2b1	S	1178	DDTDAEDDAPTKRNSSPPPSPNKNNNAVDSG	12.4207	9.62783	10.3563	10.1161	12.4574	15.5458	13.7462	11.6244
A0A1W2P772			S	207	FQSGSSIQGALRRQPSIASQHHDIRVVNAFR	0.0771591	0.0788093	0.169914	0.181422	0.0965246	0.11407	0.0967067	0.0735123
A0A1W2P772;G5E829	Plasma membrane calcium-transporting ATPase 1	Atp2b1	S	1137	NAFRSSLYEGLEKPESRSSIHNFMTHPEFRI	0.477076	0.135291	0.257233	0.13952	0.205157	0.190149	0.209798	0.0586039
Q61151	Serine/threonine-protein phosphatase 2A 56 kDa regulatory subunit epsilon isoform	Ppp2r5e	S	32	FSRKSVRKARQKRSQSSSQFRSQGKPIELTP	0.10854	0.475834	4.84021	0.125645	0.413907	0.195798	0.132193	0.455869
Q61151	Serine/threonine-protein phosphatase 2A 56 kDa regulatory subunit epsilon isoform	Ppp2r5e	S	33	SRKSVRKARQKRSQSSSQFRSQGKPIELTPL	3.50307	3.24102	2.22011	2.75082	3.13002	3.25706	3.43274	3.17688
Q6ZQ18	Protein EFR3 homolog B	Efr3b	S	212	VPSLLFNLQHVEEAESRSPSPLQAPEKEKEN	0.241698	0.271554	0.392045	0.0847184	0.110277	0.252902	0.328146	0.233875
Q6ZQ18	Protein EFR3 homolog B	Efr3b	S	214	SLLFNLQHVEEAESRSPSPLQAPEKEKENPA	2.84348	2.23437	2.32064	2.30539	1.47287	0.102302	0.101574	0.0759614
Q6ZQ18	Protein EFR3 homolog B	Efr3b	S	216	LFNLQHVEEAESRSPSPLQAPEKEKENPAEL	1.84712	1.61781	1.60558	1.46012	1.11929	2.22562	2.31771	1.91153
Q810U4	Neuronal cell adhesion molecule	Nrcam	S	1178	EIQPMKEDDGTFGEYSDAEDHKPLKKGSRTP	0.254486	0.21022	0.188388	0.197013	0.0634287	0.127775	0.0937303	0.134607
A0A1W2P832	Ral GTPase-activating protein subunit alpha-1	Ralgapa1	S	1524	PFMHLESLKEPEPLHSPDSERSSKLQPVTEV	0.695382	0.714059	0.740087	0.728049	0.402444	0.693813	0.50586	0.410969
A0A1W2P832	Ral GTPase-activating protein subunit alpha-1	Ralgapa1	S	710	KKHKGKGVGHEFQKVSVDKSFSRGWSRDQPG	0.0725309	0.156959	0.0892571	0.268492	0.0903614	0.0463178	0.146757	0.0928902
A0A1W2P832	Ral GTPase-activating protein subunit alpha-1	Ralgapa1	S	819	DDAQILPRSTRVRHFSQSEDTGNEVFGALHE	0.634324	0.0946555	0.108964	0.337465	0.540563	0.188383	0.104254	0.127101
A0A1W2P832	Ral GTPase-activating protein subunit alpha-1	Ralgapa1	S	906	ERLRSGNASTMTRRGSSPGSLEIPKDLPDIL	0.395234	0.216106	0.147094	0.197603	0.384411	0.1934	0.0912128	0.16633
A0A1W2P832			S	776	IGECALPSAYIRSAKSAPVLIHTSKPFLPDI	1.67934	0.526854	0.80155	0.971033	0.579847	0.812819	0.759539	0.969401
A0A1W2P832	Ral GTPase-activating protein subunit alpha-1	Ralgapa1	S	739	PGQAPMRQRSATTTGSPGTEKARSIVRQKTV	0.116933	0.132639	0.23398	0.195343	0.191555	0.283518	0.305116	0.237391
Q3TLI0	Trafficking protein particle complex subunit 10	Trappc10	S	707	GIICRNVHMLLRRQESGSSLEPPSGLALEDG	2.81286	0.214041	0.236614	1.21184	0.120509	1.18346	0.124631	1.40107
A0A1Y7VIR0			S	38	EGQDTAETEIASRKNSLTVVQSSTSTKIKVP	0.0923029	0.106752	0.0835359	0.082829	0.27289	0.0620072	0.0821674	0.308514
Q8BPU7	Engulfment and cell motility protein 1	Elmo1	S	344	RIAFDAESEPNNSSGSMEKRKSMYTRDYKKL	0.668041	0.125309	0.396208	0.525808	0.145794	0.516127	0.470162	0.566502
P45591	Cofilin-2	Cfl2	S	3	_____________MASGVTVNDEVIKVFNDM	1.43748	1.14911	1.52579	1.21874	1.47077	1.1027	0.955188	1.32387
P45591	Cofilin-2	Cfl2	S	24	DEVIKVFNDMKVRKSSTQEEIKKRKKAVLFC	0.400385	0.275198	0.207888	0.334983	0.389026	0.549002	0.435743	0.364409
P70429	Ena/VASP-like protein	Evl	S	302	ADRKEDESQTEDPSTSPSPGTRATSQPPNSS	0.684867	0.570718	0.0468171	1.02622	0.114921	1.59091	0.772708	0.652247
P70429	Ena/VASP-like protein	Evl	S	304	RKEDESQTEDPSTSPSPGTRATSQPPNSSEA	0.357343	0.135614	0.0614212	0.104495	0.242422	0.109187	0.370822	0.29293
P70429	Ena/VASP-like protein	Evl	S	329	PNSSEAGRKPWERSNSVEKPVSSLLSRTPSV	0.21601	0.061345	0.337772	0.240099	0.321462	0.349497	0.373604	0.11605
P70429	Ena/VASP-like protein	Evl	S	367	SPLQSQPHSRVKPAGSVNDVGLDALDLDRMK	0.448973	0.211942	0.31278	0.245581	0.38294	0.232322	0.139294	0.235014
P70429	Ena/VASP-like protein	Evl	S	244	KLRRVQRPEDASGGSSPSGTSKSDANRASSG	0.127471	0.0941497	1.0312	1.21759	0.110586	0.0790939	0.147753	0.099696
Q62415	Apoptosis-stimulating of p53 protein 1	Ppp1r13b	S	669	VPGEGSTVESLPRPLSPTKLTPIVHSPLRYQ	0.816852	0.0803493	0.103848	0.0865789	0.0901518	0.0718937	0.111977	0.112093
Q8C7M3	E3 ubiquitin-protein ligase TRIM9	Trim9	S	46	QACARNILVQTPESESPQSRRASGSGVSDYD	0.922076	0.449951	0.511676	0.52704	0.419653	0.416989	0.158938	0.377608
Q8C7M3	E3 ubiquitin-protein ligase TRIM9	Trim9	S	55	QTPESESPQSRRASGSGVSDYDYLDLDKMSL	0.0939938	0.0744084	0.192455	0.0724706	0.192822	0.154424	0.131101	0.158386
Q3U1V8	Mitogen-activated protein kinase kinase kinase 9	Map3k9	S	541	SPTMDKRKSLISNRSSPPASPTIIPRLRAIQ	0.186188	0.125984	0.244514	0.123535	0.0896396	0.157181	0.140773	0.0469094
A0A1Y7VLQ2			S	95	AGSGAGPGPGLRVPASPAGAPEPSPGETRAA	0.119247	0.232075	0.160166	0.122399	0.0784322	0.150844	0.186388	0.0787542
A0A1Y7VLQ2			S	103	PGLRVPASPAGAPEPSPGETRAAAGPSGPVN	0.189585	0.0908179	0.0875876	0.218998	0.096052	0.10279	0.155046	0.129444
Q3V3Q7	Phosphofurin acidic cluster sorting protein 2	Pacs2	S	424	LKERQPARPQNERANSLDNERCPDTRSQLQI	2.06558	2.1601	2.05456	2.97181	5.32418	3.20617	2.33242	2.76515
Q3V3Q7	Phosphofurin acidic cluster sorting protein 2	Pacs2	S	361	LSAAVPREPSGQPEDSPEAETSTLDVFTEKL	1.22069	0.660728	0.781178	0.775357	0.116323	0.673582	0.0613586	0.79097
Q3V3Q7	Phosphofurin acidic cluster sorting protein 2	Pacs2	S	319	EIGSIHSARSHREPPSPADVPEKTRSLGGKQ	0.0577242	0.125035	0.121718	0.190579	0.0644489	0.297848	0.442954	0.617871
A0A1Y7VM63	Galactocerebrosidase	Galc	S	379	TNMTVQCDVYIETPRSGGVFIAGRVNKGGIL	0.0811784	0.146762	0.543228	0.143938	0.0960913	0.647675	0.0761016	0.813961
E9Q9B7		Kidins220	S	1578	DKDKKAEGKAERVAKSPEHSVEPIRTFIKAK	1.90832	0.938144	0.690202	1.36419	0.564684	1.32074	1.15294	0.96207
P70336	Rho-associated protein kinase 2;Rho-associated protein kinase	Rock2	S	1374	ARSSPRTSMKIQQNQSIRRPSRQLAPNKPS_	16.2225	30.2235	22.7069	23.744	0.0549297	30.1532	28.8924	27.0133
P70336	Rho-associated protein kinase 2;Rho-associated protein kinase	Rock2	S	439	DSPPCRENDAIQTRKSEESQEIQKKLYALEE	0.417735	0.67384	0.247303	0.113739	0.974842	1.17304	1.06429	0.649304
A0A1Y7VNP1;Q80XK6	Autophagy-related protein 2 homolog B	Atg2b	S	1571	WHLYGGKDFATAPPTSPAKSYIPHSSPSQTP;WHLYGGKDFATAPPTSPAKSYISPHSSPSQT	0.259157	0.137291	0.118458	0.179021	0.1288	0.162177	0.163309	0.119416
Q9JKS5	Intracellular hyaluronan-binding protein 4	Habp4	S	108	KERKSLAASGAQQPDSPGGPQPPGQKRTPRR	0.175174	0.208361	0.164434	0.249462	0.249399	0.215348	0.319372	0.292413
A0A1Y7VNZ6	MAP/microtubule affinity-regulating kinase 3	Mark3	S	378	LLGRKSAELDASDSSSSSNLSLAKVRPNSDL	0.118247	0.156295	0.0941066	0.216963	0.196464	0.137173	0.23726	0.280097
A0A1Y7VNZ6			S	556	ASLCATSTCRLRHQRSMSVSASGHPKMVLPP	1.26013	0.136924	1.0472	0.0858427	0.175592	0.166358	1.90428	1.42067
A0A1Y7VNZ6	MAP/microtubule affinity-regulating kinase 3	Mark3	S	391	SSSSSNLSLAKVRPNSDLSNSTGQSPHHKGQ	0.75086	0.122161	0.16738	0.253242	0.168817	0.704753	0.141193	0.112792
A0A1Y7VNZ6	MAP/microtubule affinity-regulating kinase 3	Mark3	S	400	AKVRPNSDLSNSTGQSPHHKGQRSVSSSQKQ	1.45379	0.381602	0.105433	0.5462	1.50172	0.500227	0.105919	0.143896
Q8R3I2	Lysophospholipid acyltransferase 2	Mboat2	S	472	LVLLLLPVKKSQRRTSTQENVHLSQAKKFDE	8.25684	1.58305	0.176389	3.2002	1.71002	3.35037	1.43294	1.66446
E9Q6B2	Coiled-coil domain-containing protein 85C	Ccdc85c	S	247	GPHKVPDGKAGATRRSLDDLSAPPHHRSIPN	0.314364	0.122137	0.085101	0.108086	0.0479482	0.0862238	0.183805	0.0964477
Supplementary Table 1C. Special input generation option and result description
This step will format the input MaxQuant file differently from the default processing workflow, and then output the processed data in a format that is accepted by PhosPiR’s “Other” input option. The user can choose between “Expanded phosphorylation count” or “Suspected falsely classified contamination included” output. For the first option, phosphorylation intensity for each site will be separate…

## Sheet: Supplementary Table 2
Supplementary Table 2. User has the option to submit a csv or xlsx file for group setup input, and a csv or xlsx file for group comparison input. Descriptions of each column and row's content in the input formats of the two files are shown here first, and example contents for the two files are shown next. These files are also generated from each run after group and comparison setup if user choose…
Description of Group Setup Input Sheet
	Grouping method 1 description with words, numbers, space, and underscore only	Grouping method 2 description with words, numbers, space, and underscore only	Grouping method 3 description with words, numbers, space, and underscore only	and so on
Sample name 1	numerical value indicating group	numerical value indicating group	numerical value indicating group	numerical value indicating group
Sample name 2	numerical value indicating group	numerical value indicating group	numerical value indicating group	numerical value indicating group
Sample name 3	numerical value indicating group	numerical value indicating group	numerical value indicating group	numerical value indicating group
Sample name 4	numerical value indicating group	numerical value indicating group	numerical value indicating group	numerical value indicating group
Sample name 5	numerical value indicating group	numerical value indicating group	numerical value indicating group	numerical value indicating group
Sample name 6	numerical value indicating group	numerical value indicating group	numerical value indicating group	numerical value indicating group
Sample name 7	numerical value indicating group	numerical value indicating group	numerical value indicating group	numerical value indicating group
Sample name 8	numerical value indicating group	numerical value indicating group	numerical value indicating group	numerical value indicating group
Sample name 9	numerical value indicating group	numerical value indicating group	numerical value indicating group	numerical value indicating group
Sample name 10	numerical value indicating group	numerical value indicating group	numerical value indicating group	numerical value indicating group
Sample name 11	numerical value indicating group	numerical value indicating group	numerical value indicating group	numerical value indicating group
and so on	numerical value indicating group	numerical value indicating group	numerical value indicating group	numerical value indicating group
Description of Group Comparison Sheet
"Grouping_method"	"Comparison"
Grouping method description from column name of Group setup input sheet	numerical value indicating group, comma, numerical value indicating another group, and so on
Grouping method description from column name of Group setup input sheet	numerical value indicating group, comma, numerical value indicating another group, and so on
Grouping method description from column name of Group setup input sheet	numerical value indicating group, comma, numerical value indicating another group, and so on
and so on	and so on
Sample Group Setup Input Sheet:
	Treatment_sleep	Treatment	Sleep
CT0_BL_1	1	1	1
CT4_BL_2	1	1	1
CT4_BL_3	1	1	1
CT4_BL_4	1	1	1
CT4_SD_1	3	2	1
CT4_SD_2	3	2	1
CT4_SD_3	3	2	1
CT4_SD_4	3	2	1
CT8_BL_1	2	1	2
CT8_BL_2	2	1	2
CT8_BL_3	2	1	2
CT0_BL_2	1	1	1
CT8_BL_4	2	1	2
CT8_SD_1	4	2	2
CT8_SD_2	4	2	2
CT8_SD_3	4	2	2
CT8_SD_4	4	2	2
CT12BL_1	2	1	2
CT12BL_2	2	1	2
CT12BL_3	2	1	2
CT12BL_4	2	1	2
CT12_SD_1	4	2	2
CT0_BL_3	1	1	1
CT12_SD_2	4	2	2
CT12_SD_3	4	2	2
CT12_SD_4	4	2	2
CT16_BL_1	2	1	2
CT16_BL_2	2	1	2
CT16_BL_3	2	1	2
CT16_BL_4	2	1	2
CT16_SD_1	4	2	2
CT16_SD_2	4	2	2
CT16_SD_3	4	2	2
CT0_BL_4	1	1	1
CT16_SD_4	4	2	2
CT20_BL_1	1	1	1
CT20_BL_2	1	1	1
CT20_BL_3	1	1	1
CT20_BL_4	1	1	1
CT20_SD_1	3	2	1
CT20_SD_2	3	2	1
CT20_SD_3	3	2	1
CT20_SD_4	3	2	1
CT0_SD_1	3	2	1
CT0_SD_2	3	2	1
CT0_SD_3	3	2	1
CT0_SD_4	3	2	1
CT4_BL_1	1	1	1
Sample Group Comparison Sheet:
Grouping_method	Comparison
Treatment_sleep	1,3
Treatment_sleep	2,4
Treatment_sleep	1,2
Treatment_sleep	1,2,3,4
Treatment	1,2
Sleep	1,2

## Sheet: Supplementary Table 3
Supplementary Table 3. Example group order information. Samples are put into 4 groups, group 1 is control mice sleep hour, group 2 is control mice wake hour, group 3 is sleep deprived mice sleep hour, and group 4 is sleep deprived mice wake hour.
	Treatment_sleep
CT0_BL_1	1
CT4_BL_2	1
CT4_BL_3	1
CT4_BL_4	1
CT4_SD_1	3
CT4_SD_2	3
CT4_SD_3	3
CT4_SD_4	3
CT8_BL_1	2
CT8_BL_2	2
CT8_BL_3	2
CT0_BL_2	1
CT8_BL_4	2
CT8_SD_1	4
CT8_SD_2	4
CT8_SD_3	4
CT8_SD_4	4
CT12BL_1	2
CT12BL_2	2
CT12BL_3	2
CT12BL_4	2
CT12_SD_1	4
CT0_BL_3	1
CT12_SD_2	4
CT12_SD_3	4
CT12_SD_4	4
CT16_BL_1	2
CT16_BL_2	2
CT16_BL_3	2
CT16_BL_4	2
CT16_SD_1	4
CT16_SD_2	4
CT16_SD_3	4
CT0_BL_4	1
CT16_SD_4	4
CT20_BL_1	1
CT20_BL_2	1
CT20_BL_3	1
CT20_BL_4	1
CT20_SD_1	3
CT20_SD_2	3
CT20_SD_3	3
CT20_SD_4	3
CT0_SD_1	3
CT0_SD_2	3
CT0_SD_3	3
CT0_SD_4	3
CT4_BL_1	1

## Sheet: Supplementary Table 4
Supplementary Table 4. Example comparison information. All comparisons are listed in the table.
Comparisons	Groups	Types	Samples_Involved
Comparison1	treatment_sleep	4 vs 2	CT8_SD_4;CT12BL_1;CT12BL_2;CT12BL_3;CT12_SD_3;CT12_SD_4;CT16_BL_1;CT16_BL_2;CT16_SD_3;CT0_BL_4;CT16_SD_4;CT20_BL_1;CT12BL_4;CT12_SD_1;CT0_BL_3;CT12_SD_2;CT16_BL_3;CT16_BL_4;CT16_SD_1;CT16_SD_2;CT20_BL_2;CT20_BL_3;CT20_BL_4;CT20_SD_1
Comparison2	treatment_sleep	2 vs 1	CT0_BL_1;CT4_BL_2;CT4_BL_3;CT4_BL_4;CT8_BL_1;CT8_BL_2;CT8_BL_3;CT0_BL_2;CT20_SD_2;CT20_SD_3;CT20_SD_4;CT0_SD_1;CT8_SD_4;CT12BL_1;CT12BL_2;CT12BL_3;CT12_SD_3;CT12_SD_4;CT16_BL_1;CT16_BL_2;CT16_SD_3;CT0_BL_4;CT16_SD_4;CT20_BL_1
Comparison3	treatment_sleep	4 vs 3	CT4_SD_1;CT4_SD_2;CT4_SD_3;CT4_SD_4;CT8_BL_4;CT8_SD_1;CT8_SD_2;CT8_SD_3;CT0_SD_2;CT0_SD_3;CT0_SD_4;CT4_BL_1;CT12BL_4;CT12_SD_1;CT0_BL_3;CT12_SD_2;CT16_BL_3;CT16_BL_4;CT16_SD_1;CT16_SD_2;CT20_BL_2;CT20_BL_3;CT20_BL_4;CT20_SD_1

## Sheet: Supplementary Table 5
Supplementary Table 5. Example output of significant list. The example list is from comparison of sleep deprived mice versus control mice during wake hours, and entries pass significance cutoff of rank product FDR < 0.05
Protein	Protein.names	Gene.names	Amino.acid	Position	Sequence.window	Comparison1_RankProd_PFP
P10637;P10637-5	Microtubule-associated protein tau;Microtubule-associated protein	Mapt	S	696	GAEIVYKSPVVSGDTSPRHLSNVSSTGSIDM	8.30339e-09
Q8R3Z5	Voltage-dependent L-type calcium channel subunit beta-1	Cacnb1	S	186	LQEQTLRQNRLSSSKSGDNSSSSLGDVVTGT	0.0375962
Q8K221	Arfaptin-2	Arfip2	S	76	GLIPTGSGRHPSHSTSPSGPGDEVARGIAGE	0.000222244
A0A286YCP1;Q08460	Calcium-activated potassium channel subunit alpha-1	Kcnma1	S	1165	QFDHNAGQSRASLSHSSHSSQSSSKKSSSVH	0.00311343
A1L3P4	Sodium/hydrogen exchanger	Slc9a6	S	700	DDSEPALNSLDDTRHSPA_____________	0.0114702
B1AY13	Ubiquitin carboxyl-terminal hydrolase 24;Ubiquitin carboxyl-terminal hydrolase	Usp24	S	2044	WNAYMLFYQRVSDQNSPVLPKKSRVSVVRQE	0.00154859
Q64487	Receptor-type tyrosine-protein phosphatase delta;Protein-tyrosine-phosphatase	Ptprd	S	1303	LLYKRKRAESESRKSSLPNSKEVPSHHPTDP	0.000599072
E9Q7S0	Synaptojanin-1	Synj1	S	1290	QPNLETPPQPPPRSRSSQSLPSDSSPQLQQE	0.0155043
Q7TPV2;Q7TPV2-3	E3 ubiquitin-protein ligase DZIP3	Dzip3	S	1105	KSESEEKSAQDGNNASPSHTASQPNAPQDPK	0.011364
Q7TN74		Ppp1r9a	S	160	MFERSVHESGQNHRYSPKKEKGGGTEPQDEW	0.0302097
Q80TR1	Latrophilin-1	Lphn1;Adgrl1	S	1369	ESCTAEDGATSRPLSSPPGRDSLYASGANLR	0.0121077
O88935;O88935-1	Synapsin-1	Syn1	S	39	DLQRPQPPPPPPSAASPGATPGSATASAERA	0.00214884
P16330	2',3'-cyclic-nucleotide 3'-phosphodiesterase	Cnp	S	9	_______MNTSFTRKSHTFLPKLFFRKMSSS	0.0064752
P20917	Myelin-associated glycoprotein	Mag	S	547	YITQTRRKKNVTESSSFSGGDNPHVLYSPEF	0.00633137
P20917-2	Myelin-associated glycoprotein	Mag	S	547	YITQTRRKKNVTESSSFSGGDNPHVLYSPEF	0.0191498
Q0PHV7	Dapper homolog 3	Dact3	S	374	RRRAPPLTRGRSVEQSPPRERPRAAGRRGRL	0.0168731
Q3UHJ0	AP2-associated protein kinase 1	Aak1	S	936	VLITKNTQGGHSRNSSGSSESSLPNLARSLL	0.0347341
Q3UNH4	G protein-regulated inducer of neurite outgrowth 1	Gprin1	S	693	TSQKDLAAAAAQKSPSAEAAAPPPGPRTRDN	0.00352238
Q640R3	Hepatocyte cell adhesion molecule	Hepacam	S	379	PRSPARSPATGRTHTSPPRAPSSPGRSRSSS	0.0496439
Q68FH0	Plakophilin-4	Pkp4	S	336	QTRVASPSQGQVGSSSPKRSGMTAVPQHLGP	0.0113363
Q6NS52	Diacylglycerol kinase beta	Dgkb	S	94	FTAHLFMSFSNKFPHSSPNVKSKPALLSGGL	0.0341885
Q7M750	Opalin	Opalin	S	90	SELYDNPKISENPRRSPTHEMNPRGSQEGHI	0.00556742
Q8BHE3	Caytaxin	Atcay	S	46	DTGVERLGGAVEDSSSPPSTLNLSGAHRKRK	0.0264955
Q8K0T0	Reticulon-1	Rtn1	S	567	SQQQKPEEEAVSSSQSPTATEIPGPLGSGLM	0.000187584
Q8K212	Phosphofurin acidic cluster sorting protein 1	Pacs1	S	23	GGGPGGSGGGSSQRGSGVAQSPQQQPQQQPP	0.00163968
Q8VI59	Pecanex-like protein 3	Pcnxl3	S	402	ALLRPSKRRPPMRGHSPPGRTPRRPLLEGSG	0.0377793
Q99NE5-7	Regulating synaptic membrane exocytosis protein 1	Rims1	S	443	AETTAGKRAQTTARVSPPESPRARAPAAQPP	0.0140753
Q9JKC6	Cell cycle exit and neuronal differentiation protein 1	Cend1	S	7	_________MESRGKSASSPKPDTKVPQATA	0.00364265
Q9JKC6	Cell cycle exit and neuronal differentiation protein 1	Cend1	S	9	_______MESRGKSASSPKPDTKVPQATAEA	0.00160486
Q9JKC6	Cell cycle exit and neuronal differentiation protein 1	Cend1	S	10	______MESRGKSASSPKPDTKVPQATAEAK	0.0117531
Q9JLM8	Serine/threonine-protein kinase DCLK1	Dclk1	S	352	SPGSLRKQRISQHGGSSTSLSSTKVCSSMDE	0.00312924
Q9QXW9	Large neutral amino acids transporter small subunit 2	Slc7a8	S	21	RQRNNTAKNHPGSDTSPEAEASSGGGGVALK	0.0293885
REV__L7N463			S	35		0.00114692
REV__L7N463			S	37		0.0112727
P10637;P10637-5	Microtubule-associated protein tau;Microtubule-associated protein	Mapt	T	695	HGAEIVYKSPVVSGDTSPRHLSNVSSTGSID	2.31065e-05
P39053-4;P39053-6	Dynamin-1	Dnm1	T	776	SWLQVQSVPAGRRSPTSSPTPQRRAPAVPPA	3.74563e-06
E9PUL5	Proline-rich transmembrane protein 2	Prrt2	T	74	VDSGPKAELAPETTETPVETPETVQATDLSL	0.00540373
P04370;P04370-4	Myelin basic protein	Mbp	T	122	ENPVVHFFKNIVTPRTPPPSQGKGGRDSRSG;ENPVVHFFKNIVTPRTPPPSQGKGRGLSLSR	0.0430938
Q8C015	Serine/threonine-protein kinase PAK 7	Pak7	T	107	ISVTRSNSLRKESPPTPDQGAASRIQGHSEE	0.0337511
Q9CYT6	Adenylyl cyclase-associated protein 2;Adenylyl cyclase-associated protein	Cap2	S	311	GQIRSPTKTHTPSPTSPKSNSPQKHTPVLEL	0.00207273
Q62108	Disks large homolog 4	Dlg4	S	414	RFEAKIHDLREQLMNSSLGSGTASLRSNPKR	0.0385302
Q61644	Protein kinase C and casein kinase substrate in neurons protein 1	Pacsin1	S	346	AVESTSQAGDRGSVSSYDRGQTYATEWSDDE	0.0209825
Q8CJ19	Protein-methionine sulfoxide oxidase MICAL3	Mical3	S	1455	SQSFNTSDSTMLTPPSSPPPPPPPNEEPATL	0.0285195
A0A5F8MPL3		Snap91	S	314	PLSKSSPATTVTSPNSTPAKTIDTSPPVDIF	0.0285324
A2AUK5		Epb4.1l1	S	441	TMSRSLDGAEFSRPASVSENHDAGPDGDKRE	0.0315927
A2AUK5		Epb4.1l1	S	443	SRSLDGAEFSRPASVSENHDAGPDGDKREDD	0.0352643
A2AUK5	Band 4.1-like protein 1	Epb4.1l1;Epb41l1	S	437	SKRYTMSRSLDGAEFSRPASVSENHDAGPDG	0.0196679
A2AUK5;E9PV14	Band 4.1-like protein 1	Epb4.1l1;Epb41l1	S	1316	VIGDYHGGAFEDFSRSLPELDRDKSDSETEG	2.42159e-05
P39447	Tight junction protein ZO-1	Tjp1	S	178	RERSLSPRSDRRSVASSQPAKPTKVTLVKSR	0.028633
E9Q8N8	Anion exchange protein;Electrogenic sodium bicarbonate cotransporter 1	Slc4a4	S	257	DNGSPAMTHRNLTSSSLNDISDKPEKDQLKN	0.00651028
O08553	Dihydropyrimidinase-related protein 2	Dpysl2	S	522	SVTPKTVTPASSAKTSPAKQQAPPVRNLHQS	0.000206274
O88935	Synapsin-1	Syn1	S	664	ITAAAGGPPHPQLNKSQSLTNAFNLPEPAPP	0.0160181
P14873	Microtubule-associated protein 1B;MAP1B heavy chain;MAP1 light chain LC1	Map1b	S	544	PVKQVKLKQRADSRESLKPATKPVASKSVRK	0.0288884
P14873	Microtubule-associated protein 1B;MAP1B heavy chain;MAP1 light chain LC1	Map1b	S	1251	LDIKDVSDERLSPAKSPSLSPSPPSPIEKTP	0.0275895
P14873	Microtubule-associated protein 1B;MAP1B heavy chain;MAP1 light chain LC1	Map1b	S	1686	SVLHITENGPTEVDYSPSDIQDSSLSHKIPP	0.016748
P35486	Pyruvate dehydrogenase E1 component subunit alpha, somatic form, mitochondrial	Pdha1	S	295	ILMELQTYRYHGHSMSDPGVSYRTREEIQEV	2.49519e-11
P35802	Neuronal membrane glycoprotein M6-a	Gpm6a	S	267	EDIKSKEEQELHDIHSTRSKERLNAYT____	0.00117972
P62754	40S ribosomal protein S6	Rps6	S	235	AKEKRQEQIAKRRRLSSLRASTSKSESSQK_	0.0001384
Q3V3V9	Leucine-rich repeat-containing protein 16C	Rltpr	S	1276	SGLGSKPLPPYPTEPSSPERSPPSPATDQRG	0.0149033
Q60598	Src substrate cortactin	Cttn	S	407	EEQARAKKQTPPASPSPQPIEDRPPSSPIYE	0.00364776
Q62261	Spectrin beta chain, non-erythrocytic 1	Sptbn1	S	2340	AQTLPTSVVTITSESSPGKREKDKEKDKEKR	0.0156153
Q62261	Spectrin beta chain, non-erythrocytic 1	Sptbn1	S	2163	EMVNGAAEQRTSSKESSPVPSPTLDRKAKSA	0.019601
Q99L43	Phosphatidate cytidylyltransferase 2;Phosphatidate cytidylyltransferase	Cds2	S	36	ESEAKLDGETASDSESRAETAPLPTSVDDTP	0.0161407
Q80TZ3	Putative tyrosine-protein phosphatase auxilin	Dnajc6	S	714	QTLDPFADLGTLGSSSFASKPTTPTGLGGGF	0.0432375
Q80X80	C2 domain-containing protein 2-like	C2cd2l	S	466	TVQSRPRVDGKLDSPSRSPSKVEVTEKMTTV	0.00792286
Q8BUN9		Slc24a2	S	334	DGPTLPSKPRLQRGGSSASLHNSLMRNSIFQ	0.00253536
Q8JZQ9	Eukaryotic translation initiation factor 3 subunit B	Eif3b	S	75	VRAKPAAQSEEETATSPAASPTPQSAERSPS	0.0346616
Q8VD37;Q8VD37-4	SH3-containing GRB2-like protein 3-interacting protein 1	Sgip1	S	490	GVGDVSRPFSPPIHSSSPPPIAPLARAESTS	0.00387341
Q91XV3	Brain acid soluble protein 1	Basp1	S	172	EAKSDAAPAASDSKPSSAEPAPSSKETPAAS	0.0370231
Q9CZX7	Type 2 phosphatidylinositol 4,5-bisphosphate 4-phosphatase	Tmem55a	S	18	ADGVDERSPLLSASHSGNVTPTAPPYLQESS	0.0342575
Q9JKC6	Cell cycle exit and neuronal differentiation protein 1	Cend1	S	90	HSNLKPAPTVPAAPSSPDATSEPKGPGDGAE	0.00678186
Q9QYC0	Alpha-adducin	Add1	S	613	EKSPPDQSAVPNTPPSTPVKLEEDLPQEPTS	0.00463855
Q9QYX7	Protein piccolo	Pclo	S	1481	TSIGSSSSEEYKQEDSQGSGEDEDFIRKQII	0.0335397
Q9QYX7	Protein piccolo	Pclo	S	1484	GSSSSEEYKQEDSQGSGEDEDFIRKQIIEMS	0.0283046
Q9Z0V2	Potassium voltage-gated channel subfamily D member 2	Kcnd2	S	574	IQIRCVERTPLSNSRSSLNAKMEECVKLNCE	0.0194646
Q9Z0V2	Potassium voltage-gated channel subfamily D member 2	Kcnd2	S	575	QIRCVERTPLSNSRSSLNAKMEECVKLNCEQ	0.0376846
P10637;P10637-5	Microtubule-associated protein tau;Microtubule-associated protein	Mapt	T	695	HGAEIVYKSPVVSGDTSPRHLSNVSSTGSID	0.000260841
O54829	Regulator of G-protein signaling 7	Rgs7	T	245	VYGLQNDIRSHSPTHTPTPETKPPTEDELHQ	1.74224e-06
P39053-4;P39053-6	Dynamin-1	Dnm1	T	776	SWLQVQSVPAGRRSPTSSPTPQRRAPAVPPA	0.000748881
Q80U23	Syntaphilin	Snph	T	210	EGTGESAGGSPARSLTRSSTYTKLSDPAVCG	2.27589e-05
Q9QYC0	Alpha-adducin	Add1	T	614	KSPPDQSAVPNTPPSTPVKLEEDLPQEPTSR	0.00745993
Q8BUV3	Gephyrin;Molybdopterin adenylyltransferase;Molybdopterin molybdenumtransferase	Gphn	S	200	DLPSPPPPLSPPPTTSPHKQTEDKGVQCEEE	4.19989e-06
O88737	Protein bassoon	Bsn	S	249	KSQQQLHSPALSPAHSPAKQPLGKPEQERSP	0.0415319
P23242	Gap junction alpha-1 protein	Gja1	S	369	QPLAIVDQRPSSRASSRASSRPRPDDLEI__	0.0352481
P26645	Myristoylated alanine-rich C-kinase substrate	Marcks	S	128	SPAAEAEGASASSTSSPKAEDGAAPSPSSET	0.0165148
Q62261	Spectrin beta chain, non-erythrocytic 1	Sptbn1	S	2164	MVNGAAEQRTSSKESSPVPSPTLDRKAKSAL	0.00371729
Q62261	Spectrin beta chain, non-erythrocytic 1	Sptbn1	S	2168	AAEQRTSSKESSPVPSPTLDRKAKSALPAQS	0.00353917
Q62261	Spectrin beta chain, non-erythrocytic 1	Sptbn1	S	2159	METSEMVNGAAEQRTSSKESSPVPSPTLDRK	0.00251782
Q62261	Spectrin beta chain, non-erythrocytic 1	Sptbn1	S	2160	ETSEMVNGAAEQRTSSKESSPVPSPTLDRKA	0.00578395
Q9QYX7	Protein piccolo	Pclo	S	4592	HAHSGPTSAGSSSVPSPGQPGSPSVSKKKHG	0.00400711
Q9QYX7	Protein piccolo	Pclo	S	4598	TSAGSSSVPSPGQPGSPSVSKKKHGGSKPTD	0.00795255
Q62261	Spectrin beta chain, non-erythrocytic 1	Sptbn1	T	2158	TMETSEMVNGAAEQRTSSKESSPVPSPTLDR	0.0260813

## Sheet: Supplementary Table 6
Supplementary Table 6. Example output of protein-centric enrichment analysis. Enrichment results are from comparison of control mice wake hours to control mice sleep hours, and includes entries with absolute fold change > 2 and Rank Product FDR <0.05.
Cell Marker Enrichment
	ID	Description	GeneRatio	BgRatio	pvalue	p.adjust	qvalue	geneID	Count
Brain, Normal, Neuron	Brain, Normal, Neuron	Brain, Normal, Neuron	4/57	56/7868	0.000687077	0.0371021	0.0318225	104001/17756/17755/12322	4
Molecular Function GO Enrichment
	ID	Description	GeneRatio	BgRatio	pvalue	p.adjust	qvalue	geneID	Count
GO:0003779	GO:0003779	actin binding	12/80	434/22669	3.87512e-08	9.02904e-06	6.2002e-06	Wasf3/Limch1/Add2/Map2/Shank3/Sptan1/Sptbn1/Ermn/Map1b/Syne1/Cap2/Pdlim5	12
GO:0005516	GO:0005516	calmodulin binding	8/80	192/22669	3.93964e-07	4.58968e-05	3.15171e-05	Add2/Map2/Sptan1/Sptbn1/Plcb1/Cacna1a/Tjp1/Camk2a	8
GO:0090079	GO:0090079	translation regulator activity, nucleic acid binding	5/80	95/22669	2.1797e-05	0.0012941	0.000888656	Purb/Eif3b/Gtpbp1/Eif4b/Larp1	5
GO:0005521	GO:0005521	lamin binding	3/80	16/22669	2.29281e-05	0.0012941	0.000888656	Mlip/Plcb1/Syne1	3
GO:0005086	GO:0005086	ARF guanyl-nucleotide exchange factor activity	3/80	17/22669	2.77705e-05	0.0012941	0.000888656	Iqsec3/Iqsec1/Psd3	3
GO:0008017	GO:0008017	microtubule binding	7/80	260/22669	3.74953e-05	0.00145607	0.000999876	Dpysl5/Map2/Sgip1/Dpysl2/Mapre2/Map1b/Sybu	7
GO:0015631	GO:0015631	tubulin binding	8/80	366/22669	4.50634e-05	0.00149997	0.00103002	Dpysl5/Map2/Sgip1/Dpysl2/Mapre2/Map1b/Tppp/Sybu	8
GO:0005248	GO:0005248	voltage-gated sodium channel activity	3/80	24/22669	8.11984e-05	0.0021973	0.00150888	Hcn2/Scn1a/Scn2a	3
GO:0045182	GO:0045182	translation regulator activity	5/80	127/22669	8.75885e-05	0.0021973	0.00150888	Purb/Eif3b/Gtpbp1/Eif4b/Larp1	5
GO:0017124	GO:0017124	SH3 domain binding	5/80	129/22669	9.43049e-05	0.0021973	0.00150888	Dnajc6/Sirpa/Shank3/Sgip1/Dpysl3	5
GO:0005543	GO:0005543	phospholipid binding	8/80	448/22669	0.000182661	0.00360206	0.00247352	Pacsin1/Sptbn1/Sgip1/Plcb1/Arfip2/Map1b/Apba1/Amph	8
GO:0019905	GO:0019905	syntaxin binding	4/80	80/22669	0.000185514	0.00360206	0.00247352	Sptan1/Cacna1a/Sybu/Stxbp5	4
GO:0005272	GO:0005272	sodium channel activity	3/80	43/22669	0.000471762	0.00844066	0.00579616	Hcn2/Scn1a/Scn2a	3
GO:0010857	GO:0010857	calcium-dependent protein kinase activity	3/80	10/22669	0.00054339	0.00844066	0.00579616	Prkcg/Camk2a	2
GO:0045159	GO:0045159	myosin II binding	2/80	10/22669	0.00054339	0.00844066	0.00579616	Limch1/Stxbp5	2

## Sheet: Supplementary Table 7
Supplementary Table 7. Example output of swing score statistcs. Kinases with significant activity changes are indicated by "p_greater", p-value for activity increase, and "p_less", p-value for activity decrease. This example set of predicted kinases utilized statistics from comparison of sleep deprived mice versus control mice during wake hours.
kinase	pos	neg	all	pk	nk	swing_raw	n	swing	p_greater	p_less
Prkaca	5	1	6	0.833333	0.166667	43.8926	159	3.78099	0.000999001	0.979021
Ikbkb	6	3	9	0.666667	0.333333	13.2183	18	1.24885	0.021978	0.935065
Prkcd	3	1	4	0.75	0.25	12.3846	15	1.18002	0.02997	0.923077
Prkca	7	4	11	0.636364	0.363636	17.061	69	1.56606	0.0739261	0.904096
Cdk2	6	4	10	0.6	0.4	9.02396	25	0.902601	0.0899101	0.861139
Csnk1d	6	4	10	0.6	0.4	10.9105	49	1.05834	0.0909091	0.868132
Camk2a	2	1	3	0.666667	0.333333	8.80382	47	0.884428	0.116883	0.861139
Mapkapk2	3	2	5	0.6	0.4	5.55176	17	0.615972	0.13986	0.822178
Csnk2a1	3	2	5	0.6	0.4	7.81652	54	0.802928	0.166833	0.781219
Mapk1	4	3	7	0.571429	0.428571	8.72919	180	0.878268	0.172827	0.777223
Fyn	4	3	7	0.571429	0.428571	5.9277	34	0.647006	0.218781	0.732268
Syk	6	5	11	0.545455	0.454545	3.79442	18	0.470905	0.272727	0.712288
Prkcb	4	4	8	0.5	0.5	0	14	0.157677	0.274725	0.567433
Akt1	5	4	9	0.555556	0.444444	5.63673	46	0.622987	0.280719	0.706294
Prkaa1	4	4	8	0.5	0.5	0	34	0.157677	0.287712	0.56044
Src	2	2	4	0.5	0.5	0	79	0.157677	0.290709	0.565435
Lyn	4	4	8	0.5	0.5	0	24	0.157677	0.293706	0.562438
Rps6ka1	3	3	6	0.5	0.5	0	17	0.157677	0.296703	0.558442
Adrbk1	5	5	10	0.5	0.5	0	12	0.157677	0.302697	0.536464
Mtor	5	5	10	0.5	0.5	0	87	0.157677	0.306693	0.538462
Aurkb	6	7	13	0.461538	0.538462	-3.21517	15	-0.107734	0.44955	0.498501
Chuk	6	7	13	0.461538	0.538462	-2.84694	11	-0.0773359	0.44955	0.507493
Egfr	4	5	9	0.444444	0.555556	-4.25536	18	-0.1936	0.473526	0.378621
Mapk8	5	6	11	0.454545	0.545455	-4.66739	35	-0.227613	0.498501	0.481518
Lck	4	5	9	0.444444	0.555556	-4.48231	21	-0.212335	0.502498	0.350649
Plk4	4	5	9	0.444444	0.555556	-3.77625	13	-0.15405	0.503497	0.362637
Prkce	4	5	9	0.444444	0.555556	-3.77625	13	-0.15405	0.526474	0.347652
Rock2	4	5	9	0.444444	0.555556	-3.38999	10	-0.122164	0.528472	0.334665
Prkg1	4	5	9	0.444444	0.555556	-4.17121	17	-0.186654	0.555445	0.32967
Mapk9	3	4	7	0.428571	0.571429	-4.03078	11	-0.175062	0.633367	0.347652
Jak2	5	7	12	0.416667	0.583333	-7.97892	24	-0.500979	0.677323	0.288711
Mapk3	5	7	12	0.416667	0.583333	-10.7371	72	-0.728668	0.691309	0.270729
Prkcz	2	3	5	0.4	0.6	-4.69874	11	-0.230201	0.691309	0.293706
Met	4	6	10	0.4	0.6	-6.96631	12	-0.417388	0.707293	0.237762
Cdk5	4	6	10	0.4	0.6	-11.8292	68	-0.818815	0.708292	0.22977
Cdk1	3	5	8	0.375	0.625	-11.2479	34	-0.770828	0.78022	0.193806
Atm	2	4	6	0.333333	0.666667	-9.84187	14	-0.654764	0.794206	0.185814
Mapk10	4	7	11	0.363636	0.636364	-9.27811	10	-0.608226	0.837163	0.116883
Rps6kb1	4	7	11	0.363636	0.636364	-10.0128	12	-0.668871	0.849151	0.102897
Gsk3b	4	8	12	0.333333	0.666667	-21.2615	61	-1.59745	0.86014	0.0859141
Rps6ka5	4	8	12	0.333333	0.666667	-12.4019	11	-0.866096	0.865135	0.0909091
Rps6ka3	3	7	10	0.3	0.7	-14.0477	11	-1.00195	0.919081	0.0669331
Abl1	2	6	8	0.25	0.75	-19.8275	18	-1.47907	0.925075	0.0539461
Rock1	3	8	11	0.272727	0.727273	-16.2616	10	-1.18471	0.954046	0.026973
Mapk14	2	7	9	0.222222	0.777778	-33.7027	59	-2.62447	0.981019	0.000999001

## Sheet: Supplementary Table 8
Supplementary Table 8. Example annotation: human homolog ID information. Annotation Information includes all sites from proteins/hubs/kinases displayed in Figure 3, 4, 5
Protein	Protein.names	Gene.names	Amino.acid	Position	Sequence.window	accession_review_status	reviewed_accession	original_site	reviewed_site	entrez_id	geneid	peptideid	external_gene_name	chromosome_name	start_position	end_position	strand	hsapiens_homolog_ensembl_gene	hsapiens_homolog_associated_gene_name	hsapiens_homolog_ensembl_peptide	hsapiens_homolog_chromosome	hsapiens_homolog_chrom_start	hsapiens_homolog_chrom_end	hsapiens_homolog_subtype	hsapiens_homolog_orthology_type	hsapiens_homolog_perc_id	hsapiens_homolog_perc_id_r1	hsapiens_homolog_goc_score	hsapiens_homolog_wga_coverage	hsapiens_homolog_orthology_confidence	human_accession
P10637	Microtubule-associated protein tau;Microtubule-associated protein	Mapt	S	688	NAKAKTDHGAEIVYKSPVVSGDTSPRHLSNV	Yes	P10637	S688	S688	17762	ENSMUSG00000018411	ENSMUSP00000102605	Mapt	11	104122216	104222916	1	ENSG00000186868	MAPT	ENSP00000262410	17	45894527	46028334	Eutheria	ortholog_one2one	71.5621	64.3457	75	0	1	P10636
P10637	Microtubule-associated protein tau;Microtubule-associated protein	Mapt	S	692	KTDHGAEIVYKSPVVSGDTSPRHLSNVSSTG	Yes	P10637	S692	S692	17762	ENSMUSG00000018411	ENSMUSP00000102605	Mapt	11	104122216	104222916	1	ENSG00000186868	MAPT	ENSP00000262410	17	45894527	46028334	Eutheria	ortholog_one2one	71.5621	64.3457	75	0	1	P10636
P10637	Microtubule-associated protein tau;Microtubule-associated protein	Mapt	S	696	GAEIVYKSPVVSGDTSPRHLSNVSSTGSIDM	Yes	P10637	S696	S696	17762	ENSMUSG00000018411	ENSMUSP00000102605	Mapt	11	104122216	104222916	1	ENSG00000186868	MAPT	ENSP00000262410	17	45894527	46028334	Eutheria	ortholog_one2one	71.5621	64.3457	75	0	1	P10636
P10637	Microtubule-associated protein tau;Microtubule-associated protein	Mapt	S	50	SPPQPPADDGAEEPGSETSDAKSTPTAEDVT	Yes	P10637	S50	S50	17762	ENSMUSG00000018411	ENSMUSP00000102605	Mapt	11	104122216	104222916	1	ENSG00000186868	MAPT	ENSP00000262410	17	45894527	46028334	Eutheria	ortholog_one2one	71.5621	64.3457	75	0	1	P10636
P10637	Microtubule-associated protein tau;Microtubule-associated protein	Mapt	S	708	GDTSPRHLSNVSSTGSIDMVDSPQLATLADE	Yes	P10637	S708	S708	17762	ENSMUSG00000018411	ENSMUSP00000102605	Mapt	11	104122216	104222916	1	ENSG00000186868	MAPT	ENSP00000262410	17	45894527	46028334	Eutheria	ortholog_one2one	71.5621	64.3457	75	0	1	P10636
P10637	Microtubule-associated protein tau;Microtubule-associated protein	Mapt	S	648	SEKLDFKDRVQSKIGSLDNITHVPGGGNKKI	Yes	P10637	S648	S648	17762	ENSMUSG00000018411	ENSMUSP00000102605	Mapt	11	104122216	104222916	1	ENSG00000186868	MAPT	ENSP00000262410	17	45894527	46028334	Eutheria	ortholog_one2one	71.5621	64.3457	75	0	1	P10636
P10637	Microtubule-associated protein tau;Microtubule-associated protein	Mapt	S	554	PVPMPDLKNVRSKIGSTENLKHQPGGGKVQI	Yes	P10637	S554	S554	17762	ENSMUSG00000018411	ENSMUSP00000102605	Mapt	11	104122216	104222916	1	ENSG00000186868	MAPT	ENSP00000262410	17	45894527	46028334	Eutheria	ortholog_one2one	71.5621	64.3457	75	0	1	P10636
P10637	Microtubule-associated protein tau;Microtubule-associated protein	Mapt	S	477	RIPAKTTPSPKTPPGSGEPPKSGERSGYSSP	Yes	P10637	S477	S477	17762	ENSMUSG00000018411	ENSMUSP00000102605	Mapt	11	104122216	104222916	1	ENSG00000186868	MAPT	ENSP00000262410	17	45894527	46028334	Eutheria	ortholog_one2one	71.5621	64.3457	75	0	1	P10636
P10637	Microtubule-associated protein tau;Microtubule-associated protein	Mapt	S	581	KVQIINKKLDLSNVQSKCGSKDNIKHVPGGG	Yes	P10637	S581	S581	17762	ENSMUSG00000018411	ENSMUSP00000102605	Mapt	11	104122216	104222916	1	ENSG00000186868	MAPT	ENSP00000262410	17	45894527	46028334	Eutheria	ortholog_one2one	71.5621	64.3457	75	0	1	P10636
P10637	Microtubule-associated protein tau;Microtubule-associated protein	Mapt	S	483	TPSPKTPPGSGEPPKSGERSGYSSPGSPGTP	Yes	P10637	S483	S483	17762	ENSMUSG00000018411	ENSMUSP00000102605	Mapt	11	104122216	104222916	1	ENSG00000186868	MAPT	ENSP00000262410	17	45894527	46028334	Eutheria	ortholog_one2one	71.5621	64.3457	75	0	1	P10636
P10637	Microtubule-associated protein tau;Microtubule-associated protein	Mapt	S	487	KTPPGSGEPPKSGERSGYSSPGSPGTPGSRS	Yes	P10637	S487	S487	17762	ENSMUSG00000018411	ENSMUSP00000102605	Mapt	11	104122216	104222916	1	ENSG00000186868	MAPT	ENSP00000262410	17	45894527	46028334	Eutheria	ortholog_one2one	71.5621	64.3457	75	0	1	P10636
P10637	Microtubule-associated protein tau;Microtubule-associated protein	Mapt	S	491	GSGEPPKSGERSGYSSPGSPGTPGSRSRTPS	Yes	P10637	S491	S491	17762	ENSMUSG00000018411	ENSMUSP00000102605	Mapt	11	104122216	104222916	1	ENSG00000186868	MAPT	ENSP00000262410	17	45894527	46028334	Eutheria	ortholog_one2one	71.5621	64.3457	75	0	1	P10636
P10637	Microtubule-associated protein tau;Microtubule-associated protein	Mapt	S	494	EPPKSGERSGYSSPGSPGTPGSRSRTPSLPT	Yes	P10637	S494	S494	17762	ENSMUSG00000018411	ENSMUSP00000102605	Mapt	11	104122216	104222916	1	ENSG00000186868	MAPT	ENSP00000262410	17	45894527	46028334	Eutheria	ortholog_one2one	71.5621	64.3457	75	0	1	P10636
P10637	Microtubule-associated protein tau;Microtubule-associated protein	Mapt	S	506	SPGSPGTPGSRSRTPSLPTPPTREPKKVAVV	Yes	P10637	S506	S506	17762	ENSMUSG00000018411	ENSMUSP00000102605	Mapt	11	104122216	104222916	1	ENSG00000186868	MAPT	ENSP00000262410	17	45894527	46028334	Eutheria	ortholog_one2one	71.5621	64.3457	75	0	1	P10636
Q7TQF7	Amphiphysin	Amph	S	500	EAEAEKAALPAGEGGSPEGAKIDGESTELAI	Yes	Q7TQF7	S500	S500	218038	ENSMUSG00000021314	ENSMUSP00000003345	Amph	13	19132375	19335091	1	ENSG00000078053	AMPH	ENSP00000348602	7	38383704	38631420	Euarchontoglires	ortholog_one2one	68.6585	81.0072	75	0	1	P49418
Q7TQF7	Amphiphysin	Amph	S	252	QHADKAFSIQGAPSDSGPLRIAKTPSPPEEP	Yes	Q7TQF7	S252	S252	218038	ENSMUSG00000021314	ENSMUSP00000003345	Amph	13	19132375	19335091	1	ENSG00000078053	AMPH	ENSP00000348602	7	38383704	38631420	Euarchontoglires	ortholog_one2one	68.6585	81.0072	75	0	1	P49418
Q7TQF7	Amphiphysin	Amph	S	629	FLYKVETLHDFEAANSDELNLQRGDVVLVVP	Yes	Q7TQF7	S629	S629	218038	ENSMUSG00000021314	ENSMUSP00000003345	Amph	13	19132375	19335091	1	ENSG00000078053	AMPH	ENSP00000348602	7	38383704	38631420	Euarchontoglires	ortholog_one2one	68.6585	81.0072	75	0	1	P49418
P39053	Dynamin-1	Dnm1	S	512	ANAQQRSNQMNKKKTSGNQDEILVIRKGWLT	Yes	P39053	S512	S512	13429	ENSMUSG00000026825	ENSMUSP00000108979	Dnm1	2	32198483	32243350	-1	ENSG00000106976	DNM1	ENSP00000362014	9	128191655	128255248	Eutheria	ortholog_one2one	98.3796	98.3796	100	100	1	Q05193
P39053	Dynamin-1	Dnm1	S	774	DDSWLQVQSVPAGRRSPTSSPTPQRRAPAVP	Yes	P39053	S774	S774	13429	ENSMUSG00000026825	ENSMUSP00000108979	Dnm1	2	32198483	32243350	-1	ENSG00000106976	DNM1	ENSP00000362014	9	128191655	128255248	Eutheria	ortholog_one2one	98.3796	98.3796	100	100	1	Q05193
P39053	Dynamin-1	Dnm1	S	777	WLQVQSVPAGRRSPTSSPTPQRRAPAVPPAR	Yes	P39053	S777	S777	13429	ENSMUSG00000026825	ENSMUSP00000108979	Dnm1	2	32198483	32243350	-1	ENSG00000106976	DNM1	ENSP00000362014	9	128191655	128255248	Eutheria	ortholog_one2one	98.3796	98.3796	100	100	1	Q05193
P39053	Dynamin-1	Dnm1	S	778	LQVQSVPAGRRSPTSSPTPQRRAPAVPPARP	Yes	P39053	S778	S778	13429	ENSMUSG00000026825	ENSMUSP00000108979	Dnm1	2	32198483	32243350	-1	ENSG00000106976	DNM1	ENSP00000362014	9	128191655	128255248	Eutheria	ortholog_one2one	98.3796	98.3796	100	100	1	Q05193
P39053	Dynamin-1	Dnm1	S	851	PNRAPPGVPSRSGQASPSRPESPRPPFDL__	Yes	P39053	S851	S851	13429	ENSMUSG00000026825	ENSMUSP00000108979	Dnm1	2	32198483	32243350	-1	ENSG00000106976	DNM1	ENSP00000362014	9	128191655	128255248	Eutheria	ortholog_one2one	98.3796	98.3796	100	100	1	Q05193
P39053	Dynamin-1	Dnm1	S	857	GVPSRSGQASPSRPESPRPPFDL________	Yes	P39053	S857	S857	13429	ENSMUSG00000026825	ENSMUSP00000108979	Dnm1	2	32198483	32243350	-1	ENSG00000106976	DNM1	ENSP00000362014	9	128191655	128255248	Eutheria	ortholog_one2one	98.3796	98.3796	100	100	1	Q05193
P97445	Voltage-dependent P/Q-type calcium channel subunit alpha-1A	Cacna1a	S	2303	PEGPRPRGADYTEPDSPREPPGGAHDPAPRS	Yes	P97445	S2303	S2303	12286	ENSMUSG00000034656	ENSMUSP00000112436	Cacna1a	8	85065268	85366875	1	ENSG00000141837	CACNA1A	ENSP00000353362	19	13206442	13633025	Eutheria	ortholog_one2one	88.8075	87.071	100	99.7	1	O00555
P97445	Voltage-dependent P/Q-type calcium channel subunit alpha-1A	Cacna1a	S	2273	PAARRMAGPAAPPGGSPRGCRRAPRWPAHAP	Yes	P97445	S2273	S2273	12286	ENSMUSG00000034656	ENSMUSP00000112436	Cacna1a	8	85065268	85366875	1	ENSG00000141837	CACNA1A	ENSP00000353362	19	13206442	13633025	Eutheria	ortholog_one2one	88.8075	87.071	100	99.7	1	O00555
P97445	Voltage-dependent P/Q-type calcium channel subunit alpha-1A	Cacna1a	S	2214	RSPSEGREHTTHRQGSSSVSGSPAPSTSGTS	Yes	P97445	S2214	S2214	12286	ENSMUSG00000034656	ENSMUSP00000112436	Cacna1a	8	85065268	85366875	1	ENSG00000141837	CACNA1A	ENSP00000353362	19	13206442	13633025	Eutheria	ortholog_one2one	88.8075	87.071	100	99.7	1	O00555
P97445	Voltage-dependent P/Q-type calcium channel subunit alpha-1A	Cacna1a	S	2220	REHTTHRQGSSSVSGSPAPSTSGTSTPRRGR	Yes	P97445	S2220	S2220	12286	ENSMUSG00000034656	ENSMUSP00000112436	Cacna1a	8	85065268	85366875	1	ENSG00000141837	CACNA1A	ENSP00000353362	19	13206442	13633025	Eutheria	ortholog_one2one	88.8075	87.071	100	99.7	1	O00555
P97445	Voltage-dependent P/Q-type calcium channel subunit alpha-1A	Cacna1a	S	431	RHPFDGALRRATLKKSKTDLLNPEEAEDQLA	Yes	P97445	S431	S431	12286	ENSMUSG00000034656	ENSMUSP00000112436	Cacna1a	8	85065268	85366875	1	ENSG00000141837	CACNA1A	ENSP00000353362	19	13206442	13633025	Eutheria	ortholog_one2one	88.8075	87.071	100	99.7	1	O00555
Q61644	Protein kinase C and casein kinase substrate in neurons protein 1	Pacsin1	S	336	EGATLSNATGAVESTSQAGDRGSVSSYDRGQ	Yes	Q61644	S336	S336	23969	ENSMUSG00000040276	ENSMUSP00000110523	Pacsin1	17	27874483	27930456	1	ENSG00000124507	PACSIN1	ENSP00000244458	6	34466061	34535229	Eutheria	ortholog_one2one	95.6916	95.045	100	100	1	Q9BY11
Q61644	Protein kinase C and casein kinase substrate in neurons protein 1	Pacsin1	S	343	ATGAVESTSQAGDRGSVSSYDRGQTYATEWS	Yes	Q61644	S343	S343	23969	ENSMUSG00000040276	ENSMUSP00000110523	Pacsin1	17	27874483	27930456	1	ENSG00000124507	PACSIN1	ENSP00000244458	6	34466061	34535229	Eutheria	ortholog_one2one	95.6916	95.045	100	100	1	Q9BY11
Q61644	Protein kinase C and casein kinase substrate in neurons protein 1	Pacsin1	S	346	AVESTSQAGDRGSVSSYDRGQTYATEWSDDE	Yes	Q61644	S346	S346	23969	ENSMUSG00000040276	ENSMUSP00000110523	Pacsin1	17	27874483	27930456	1	ENSG00000124507	PACSIN1	ENSP00000244458	6	34466061	34535229	Eutheria	ortholog_one2one	95.6916	95.045	100	100	1	Q9BY11
P43006	Excitatory amino acid transporter 2;Amino acid transporter	Slc1a2	S	3	_____________MASTEGANNMPKQVEVRM	Yes	P43006	S3	S3	20511	ENSMUSG00000005089	ENSMUSP00000079100	Slc1a2	2	102489004	102621129	1	ENSG00000110436	SLC1A2	ENSP00000278379	11	35251205	35420063	Eutheria	ortholog_one2one	95.1049	94.7735	100	100	1	P43004
P43006	Excitatory amino acid transporter 2;Amino acid transporter	Slc1a2	S	24	NMPKQVEVRMHDSHLSSDEPKHRNLGMRMCD	Yes	P43006	S24	S24	20511	ENSMUSG00000005089	ENSMUSP00000079100	Slc1a2	2	102489004	102621129	1	ENSG00000110436	SLC1A2	ENSP00000278379	11	35251205	35420063	Eutheria	ortholog_one2one	95.1049	94.7735	100	100	1	P43004
P43006	Excitatory amino acid transporter 2;Amino acid transporter	Slc1a2	S	25	MPKQVEVRMHDSHLSSDEPKHRNLGMRMCDK	Yes	P43006	S25	S25	20511	ENSMUSG00000005089	ENSMUSP00000079100	Slc1a2	2	102489004	102621129	1	ENSG00000110436	SLC1A2	ENSP00000278379	11	35251205	35420063	Eutheria	ortholog_one2one	95.1049	94.7735	100	100	1	P43004
P43006	Excitatory amino acid transporter 2;Amino acid transporter	Slc1a2	S	505	GIVYHLSKSELDTIDSQHRMQEDIEMTKTQS	Yes	P43006	S505	S505	20511	ENSMUSG00000005089	ENSMUSP00000079100	Slc1a2	2	102489004	102621129	1	ENSG00000110436	SLC1A2	ENSP00000278379	11	35251205	35420063	Eutheria	ortholog_one2one	95.1049	94.7735	100	100	1	P43004
P43006	Excitatory amino acid transporter 2;Amino acid transporter	Slc1a2	S	520	SQHRMQEDIEMTKTQSIYDDKNHRESNSNQC	Yes	P43006	S520	S520	20511	ENSMUSG00000005089	ENSMUSP00000079100	Slc1a2	2	102489004	102621129	1	ENSG00000110436	SLC1A2	ENSP00000278379	11	35251205	35420063	Eutheria	ortholog_one2one	95.1049	94.7735	100	100	1	P43004
P16546	Spectrin alpha chain, non-erythrocytic 1	Sptan1	S	1029	GFVPAAYVKKLDPAQSASRENLLEEQGSIAL	Yes	P16546	S1029	S1029	20740	ENSMUSG00000057738	ENSMUSP00000092697	Sptan1	2	29855572	29921463	1	ENSG00000197694	SPTAN1	ENSP00000361824	9	128552558	128633662	Euarchontoglires	ortholog_one2one	97.1978	98.0218	100	100	1	Q13813
P16546	Spectrin alpha chain, non-erythrocytic 1	Sptan1	S	1031	VPAAYVKKLDPAQSASRENLLEEQGSIALRQ	Yes	P16546	S1031	S1031	20740	ENSMUSG00000057738	ENSMUSP00000092697	Sptan1	2	29855572	29921463	1	ENSG00000197694	SPTAN1	ENSP00000361824	9	128552558	128633662	Euarchontoglires	ortholog_one2one	97.1978	98.0218	100	100	1	Q13813
P16546	Spectrin alpha chain, non-erythrocytic 1	Sptan1	S	1217	VATFNSIKELNERWRSLQQLAEERSQLLGSA	Yes	P16546	S1217	S1217	20740	ENSMUSG00000057738	ENSMUSP00000092697	Sptan1	2	29855572	29921463	1	ENSG00000197694	SPTAN1	ENSP00000361824	9	128552558	128633662	Euarchontoglires	ortholog_one2one	97.1978	98.0218	100	100	1	Q13813
P39688	Tyrosine-protein kinase Fyn;Non-specific protein-tyrosine kinase	Fyn	S	21	CKDKEAAKLTEERDGSLNQSSGYRYGTDPTP	Yes	P39688	S21	S21	14360	ENSMUSG00000019843	ENSMUSP00000057707	Fyn	10	39244851	39441377	1	ENSG00000010810	FYN	ENSP00000346671	6	111660332	111873452	Eutheria	ortholog_one2one	99.4413	99.4413	100	0	1	P06241
P31750	RAC-alpha serine/threonine-protein kinase	Akt1	S	124	GLKRQEEETMDFRSGSPSDNSGAEEMEVSLA	Yes	P31750	S124	S124	11651	ENSMUSG00000001729	ENSMUSP00000001780	Akt1	12	112620255	112641318	-1	ENSG00000142208	AKT1	ENSP00000497822	14	104769349	104795751	Eutheria	ortholog_one2one	98.3333	98.3333	100	100	1	P31749
Q9WV60	Glycogen synthase kinase-3 beta	Gsk3b	S	389	ATILIPPHARIQAAASPPANATAASDTNAGD	Yes	Q9WV60	S389	S389	56637	ENSMUSG00000022812	ENSMUSP00000023507	Gsk3b	16	37909363	38066446	1	ENSG00000082701	GSK3B	ENSP00000264235	3	119821321	120094994	Eutheria	ortholog_one2one	96.0739	99.0476	100	100	1	P49841
O88935	Synapsin-1	Syn1	S	62	ATASAERASTAAPVASPAAPSPGSSGGGGFF	Yes	O88935	S62	S62	20964	ENSMUSG00000037217	ENSMUSP00000111002	Syn1	X	20726750	20787243	-1	ENSG00000008056	SYN1	ENSP00000295987	X	47571901	47619857	Euarchontoglires	ortholog_one2one	96.1756	96.3121	100	0	1	P17600
O88935	Synapsin-1	Syn1	S	67	ERASTAAPVASPAAPSPGSSGGGGFFSSLSN	Yes	O88935	S67	S67	20964	ENSMUSG00000037217	ENSMUSP00000111002	Syn1	X	20726750	20787243	-1	ENSG00000008056	SYN1	ENSP00000295987	X	47571901	47619857	Euarchontoglires	ortholog_one2one	96.1756	96.3121	100	0	1	P17600
O88935	Synapsin-1	Syn1	S	427	NKMTQALPRQPQRDASPGRGSHSQSSSPGAL	Yes	O88935	S427	S427	20964	ENSMUSG00000037217	ENSMUSP00000111002	Syn1	X	20726750	20787243	-1	ENSG00000008056	SYN1	ENSP00000295987	X	47571901	47619857	Euarchontoglires	ortholog_one2one	96.1756	96.3121	100	0	1	P17600
O88935	Synapsin-1	Syn1	S	432	ALPRQPQRDASPGRGSHSQSSSPGALTLGRQ	Yes	O88935	S432	S432	20964	ENSMUSG00000037217	ENSMUSP00000111002	Syn1	X	20726750	20787243	-1	ENSG00000008056	SYN1	ENSP00000295987	X	47571901	47619857	Euarchontoglires	ortholog_one2one	96.1756	96.3121	100	0	1	P17600
O88935	Synapsin-1	Syn1	S	434	PRQPQRDASPGRGSHSQSSSPGALTLGRQTS	Yes	O88935	S434	S434	20964	ENSMUSG00000037217	ENSMUSP00000111002	Syn1	X	20726750	20787243	-1	ENSG00000008056	SYN1	ENSP00000295987	X	47571901	47619857	Euarchontoglires	ortholog_one2one	96.1756	96.3121	100	0	1	P17600
O88935	Synapsin-1	Syn1	S	436	QPQRDASPGRGSHSQSSSPGALTLGRQTSQQ	Yes	O88935	S436	S436	20964	ENSMUSG00000037217	ENSMUSP00000111002	Syn1	X	20726750	20787243	-1	ENSG00000008056	SYN1	ENSP00000295987	X	47571901	47619857	Euarchontoglires	ortholog_one2one	96.1756	96.3121	100	0	1	P17600
O88935	Synapsin-1	Syn1	S	437	PQRDASPGRGSHSQSSSPGALTLGRQTSQQP	Yes	O88935	S437	S437	20964	ENSMUSG00000037217	ENSMUSP00000111002	Syn1	X	20726750	20787243	-1	ENSG00000008056	SYN1	ENSP00000295987	X	47571901	47619857	Euarchontoglires	ortholog_one2one	96.1756	96.3121	100	0	1	P17600
O88935	Synapsin-1	Syn1	S	438	QRDASPGRGSHSQSSSPGALTLGRQTSQQPA	Yes	O88935	S438	S438	20964	ENSMUSG00000037217	ENSMUSP00000111002	Syn1	X	20726750	20787243	-1	ENSG00000008056	SYN1	ENSP00000295987	X	47571901	47619857	Euarchontoglires	ortholog_one2one	96.1756	96.3121	100	0	1	P17600
O88935	Synapsin-1	Syn1	S	510	GLGPPAGSPLPQRLPSPTAAPQQSASQATPV	Yes	O88935	S510	S510	20964	ENSMUSG00000037217	ENSMUSP00000111002	Syn1	X	20726750	20787243	-1	ENSG00000008056	SYN1	ENSP00000295987	X	47571901	47619857	Euarchontoglires	ortholog_one2one	96.1756	96.3121	100	0	1	P17600
O88935	Synapsin-1	Syn1	S	520	PQRLPSPTAAPQQSASQATPVTQGQGRQSRP	Yes	O88935	S520	S520	20964	ENSMUSG00000037217	ENSMUSP00000111002	Syn1	X	20726750	20787243	-1	ENSG00000008056	SYN1	ENSP00000295987	X	47571901	47619857	Euarchontoglires	ortholog_one2one	96.1756	96.3121	100	0	1	P17600
O88935	Synapsin-1	Syn1	S	642	GPAGRPAKPQLAQKPSQDVPPPITAAAGGPP	Yes	O88935	S642	S642	20964	ENSMUSG00000037217	ENSMUSP00000111002	Syn1	X	20726750	20787243	-1	ENSG00000008056	SYN1	ENSP00000295987	X	47571901	47619857	Euarchontoglires	ortholog_one2one	96.1756	96.3121	100	0	1	P17600
O88935	Synapsin-1	Syn1	S	551	VAGGPGAPPAARPPASPSPQRQAGAPQATRQ	Yes	O88935	S551	S551	20964	ENSMUSG00000037217	ENSMUSP00000111002	Syn1	X	20726750	20787243	-1	ENSG00000008056	SYN1	ENSP00000295987	X	47571901	47619857	Euarchontoglires	ortholog_one2one	96.1756	96.3121	100	0	1	P17600
O88935	Synapsin-1	Syn1	S	553	GGPGAPPAARPPASPSPQRQAGAPQATRQAS	Yes	O88935	S553	S553	20964	ENSMUSG00000037217	ENSMUSP00000111002	Syn1	X	20726750	20787243	-1	ENSG00000008056	SYN1	ENSP00000295987	X	47571901	47619857	Euarchontoglires	ortholog_one2one	96.1756	96.3121	100	0	1	P17600
O88935	Synapsin-1	Syn1	S	39	DLQRPQPPPPPPSAASPGATPGSATASAERA	Yes	O88935	S39	S39	20964	ENSMUSG00000037217	ENSMUSP00000111002	Syn1	X	20726750	20787243	-1	ENSG00000008056	SYN1	ENSP00000295987	X	47571901	47619857	Euarchontoglires	ortholog_one2one	96.1756	96.3121	100	0	1	P17600
O88935	Synapsin-1	Syn1	S	568	SPQRQAGAPQATRQASISGPAPTKASGAPPG	Yes	O88935	S568	S568	20964	ENSMUSG00000037217	ENSMUSP00000111002	Syn1	X	20726750	20787243	-1	ENSG00000008056	SYN1	ENSP00000295987	X	47571901	47619857	Euarchontoglires	ortholog_one2one	96.1756	96.3121	100	0	1	P17600
O88935	Synapsin-1	Syn1	S	605	PPQKPPGPAGPTRQASQAGPGPRTGPPTTQQ	Yes	O88935	S605	S605	20964	ENSMUSG00000037217	ENSMUSP00000111002	Syn1	X	20726750	20787243	-1	ENSG00000008056	SYN1	ENSP00000295987	X	47571901	47619857	Euarchontoglires	ortholog_one2one	96.1756	96.3121	100	0	1	P17600
O88935	Synapsin-1	Syn1	S	449	SQSSSPGALTLGRQTSQQPAGPPAQQRPPPQ	Yes	O88935	S449	S449	20964	ENSMUSG00000037217	ENSMUSP00000111002	Syn1	X	20726750	20787243	-1	ENSG00000008056	SYN1	ENSP00000295987	X	47571901	47619857	Euarchontoglires	ortholog_one2one	96.1756	96.3121	100	0	1	P17600
O88935	Synapsin-1	Syn1	S	666	AAAGGPPHPQLNKSQSLTNAFNLPEPAPPRP	Yes	O88935	S666	S666	20964	ENSMUSG00000037217	ENSMUSP00000111002	Syn1	X	20726750	20787243	-1	ENSG00000008056	SYN1	ENSP00000295987	X	47571901	47619857	Euarchontoglires	ortholog_one2one	96.1756	96.3121	100	0	1	P17600
O88935	Synapsin-1	Syn1	S	664	ITAAAGGPPHPQLKASPSQAQP_________	Yes	O88935	S664	S664	20964	ENSMUSG00000037217	ENSMUSP00000111002	Syn1	X	20726750	20787243	-1	ENSG00000008056	SYN1	ENSP00000295987	X	47571901	47619857	Euarchontoglires	ortholog_one2one	96.1756	96.3121	100	0	1	P17600
O88935	Synapsin-1	Syn1	S	666	AAAGGPPHPQLKASPSQAQP___________	Yes	O88935	S666	S666	20964	ENSMUSG00000037217	ENSMUSP00000111002	Syn1	X	20726750	20787243	-1	ENSG00000008056	SYN1	ENSP00000295987	X	47571901	47619857	Euarchontoglires	ortholog_one2one	96.1756	96.3121	100	0	1	P17600
O88935	Synapsin-1	Syn1	S	642	GPAGRPAKPQLAQKPSQDVPPPITAAAGGPP	Yes	O88935	S642	S642	20964	ENSMUSG00000037217	ENSMUSP00000111002	Syn1	X	20726750	20787243	-1	ENSG00000008056	SYN1	ENSP00000295987	X	47571901	47619857	Euarchontoglires	ortholog_one2one	96.1756	96.3121	100	0	1	P17600
P04370	Myelin basic protein	Mbp	S	94	CHMYKDSHTRTTHYGSLPQKSQHGRTQDENP;RGSGKDSHTRTTHYGSLPQKSQHGRTQDENP	Yes	P04370	S94	S94	17196	ENSMUSG00000041607	ENSMUSP00000089393	Mbp	18	82493271	82603762	1	ENSG00000197971	MBP	ENSP00000348273	18	76978827	77133683	Euarchontoglires	ortholog_one2one	87.2	71.7105	100	0	1	P02686
P04370	Myelin basic protein	Mbp	S	39	RHGFLPRHRDTGILDSIGRFFSGDRGAPKRG	Yes	P04370	S39	S39	17196	ENSMUSG00000041607	ENSMUSP00000089393	Mbp	18	82493271	82603762	1	ENSG00000197971	MBP	ENSP00000348273	18	76978827	77133683	Euarchontoglires	ortholog_one2one	87.2	71.7105	100	0	1	P02686
P04370	Myelin basic protein	Mbp	S	18	SQKRPSQRSKYLATASTMDHARHGFLPRHRD	Yes	P04370	S18	S18	17196	ENSMUSG00000041607	ENSMUSP00000089393	Mbp	18	82493271	82603762	1	ENSG00000197971	MBP	ENSP00000348273	18	76978827	77133683	Euarchontoglires	ortholog_one2one	87.2	71.7105	100	0	1	P02686
P04370	Myelin basic protein	Mbp	S	139	PPSQGKGRGLSLSRFSWGAEGQKPGFGYGGR	Yes	P04370	S139	S139	17196	ENSMUSG00000041607	ENSMUSP00000089393	Mbp	18	82493271	82603762	1	ENSG00000197971	MBP	ENSP00000348273	18	76978827	77133683	Euarchontoglires	ortholog_one2one	87.2	71.7105	100	0	1	P02686
P04370	Myelin basic protein	Mbp	S	176	AHKGFKGAYDAQGTLSKIFKLGGRDSRSGSP	Yes	P04370	S176	S176	17196	ENSMUSG00000041607	ENSMUSP00000089393	Mbp	18	82493271	82603762	1	ENSG00000197971	MBP	ENSP00000348273	18	76978827	77133683	Euarchontoglires	ortholog_one2one	87.2	71.7105	100	0	1	P02686
P04370	Myelin basic protein	Mbp	S	64	GAPKRGSGKVPWLKQSRSPLPSHARSRPGLC	Yes	P04370	S64	S64	17196	ENSMUSG00000041607	ENSMUSP00000089393	Mbp	18	82493271	82603762	1	ENSG00000197971	MBP	ENSP00000348273	18	76978827	77133683	Euarchontoglires	ortholog_one2one	87.2	71.7105	100	0	1	P02686
P04370	Myelin basic protein	Mbp	S	66	PKRGSGKVPWLKQSRSPLPSHARSRPGLCHM	Yes	P04370	S66	S66	17196	ENSMUSG00000041607	ENSMUSP00000089393	Mbp	18	82493271	82603762	1	ENSG00000197971	MBP	ENSP00000348273	18	76978827	77133683	Euarchontoglires	ortholog_one2one	87.2	71.7105	100	0	1	P02686
P05480	Neuronal proto-oncogene tyrosine-protein kinase Src	Src	S	74	EPKLFGGFNSSDTVTSPQRAGPLAGGVTTFV	Yes	P05480	S74	S74	20779	ENSMUSG00000027646	ENSMUSP00000105155	Src	2	157260364	157313782	1	ENSG00000197122	SRC	ENSP00000362680	20	37344685	37406050	Eutheria	ortholog_one2one	97.4122	98.3209	100	100	1	P12931
P05480	Neuronal proto-oncogene tyrosine-protein kinase Src	Src	S	17	GSNKSKPKDASQRRRSLEPSENVHGAGGAFP	Yes	P05480	S17	S17	20779	ENSMUSG00000027646	ENSMUSP00000105155	Src	2	157260364	157313782	1	ENSG00000197122	SRC	ENSP00000362680	20	37344685	37406050	Eutheria	ortholog_one2one	97.4122	98.3209	100	100	1	P12931
P11798	Calcium/calmodulin-dependent protein kinase type II subunit alpha	Camk2a	S	330	GGKSGGNKKNDGVKESSESTNTTIEDEDTKV	Yes	P11798	S330	S330	12322	ENSMUSG00000024617	ENSMUSP00000099952	Camk2a	18	61058690	61121224	1	ENSG00000070808	CAMK2A	ENSP00000500386	5	150219491	150290093	Euarchontoglires	ortholog_one2one	99.7955	99.7955	100	100	1	Q9UQM7
P11798	Calcium/calmodulin-dependent protein kinase type II subunit alpha	Camk2a	S	331	GKSGGNKKNDGVKESSESTNTTIEDEDTKVR	Yes	P11798	S331	S331	12322	ENSMUSG00000024617	ENSMUSP00000099952	Camk2a	18	61058690	61121224	1	ENSG00000070808	CAMK2A	ENSP00000500386	5	150219491	150290093	Euarchontoglires	ortholog_one2one	99.7955	99.7955	100	100	1	Q9UQM7
P14873	Microtubule-associated protein 1B;MAP1B heavy chain;MAP1 light chain LC1	Map1b	S	541	PTPPVKQVKLKQRADSRESLKPATKPVASKS	Yes	P14873	S541	S541	17755	ENSMUSG00000052727	ENSMUSP00000068374	Map1b	13	99557954	99653048	-1	ENSG00000131711	MAP1B	ENSP00000296755	5	72107234	72209565	Euarchontoglires	ortholog_one2one	91.0714	90.9238	100	0	1	P46821
P14873	Microtubule-associated protein 1B;MAP1B heavy chain;MAP1 light chain LC1	Map1b	S	544	PVKQVKLKQRADSRESLKPATKPVASKSVRK	Yes	P14873	S544	S544	17755	ENSMUSG00000052727	ENSMUSP00000068374	Map1b	13	99557954	99653048	-1	ENSG00000131711	MAP1B	ENSP00000296755	5	72107234	72209565	Euarchontoglires	ortholog_one2one	91.0714	90.9238	100	0	1	P46821
P14873	Microtubule-associated protein 1B;MAP1B heavy chain;MAP1 light chain LC1	Map1b	S	960	TEEAEEPEEDGEDNASGSASKHSPTEDDESA	Yes	P14873	S960	S960	17755	ENSMUSG00000052727	ENSMUSP00000068374	Map1b	13	99557954	99653048	-1	ENSG00000131711	MAP1B	ENSP00000296755	5	72107234	72209565	Euarchontoglires	ortholog_one2one	91.0714	90.9238	100	0	1	P46821
P14873	Microtubule-associated protein 1B;MAP1B heavy chain;MAP1 light chain LC1	Map1b	S	967	EEDGEDNASGSASKHSPTEDDESAKAEADVH	Yes	P14873	S967	S967	17755	ENSMUSG00000052727	ENSMUSP00000068374	Map1b	13	99557954	99653048	-1	ENSG00000131711	MAP1B	ENSP00000296755	5	72107234	72209565	Euarchontoglires	ortholog_one2one	91.0714	90.9238	100	0	1	P46821
P14873	Microtubule-associated protein 1B;MAP1B heavy chain;MAP1 light chain LC1	Map1b	S	1371	VSFEFSEAKDENERASLSPMDEPVPDSESPV	Yes	P14873	S1371	S1371	17755	ENSMUSG00000052727	ENSMUSP00000068374	Map1b	13	99557954	99653048	-1	ENSG00000131711	MAP1B	ENSP00000296755	5	72107234	72209565	Euarchontoglires	ortholog_one2one	91.0714	90.9238	100	0	1	P46821
P14873	Microtubule-associated protein 1B;MAP1B heavy chain;MAP1 light chain LC1	Map1b	S	1373	FEFSEAKDENERASLSPMDEPVPDSESPVEK	Yes	P14873	S1373	S1373	17755	ENSMUSG00000052727	ENSMUSP00000068374	Map1b	13	99557954	99653048	-1	ENSG00000131711	MAP1B	ENSP00000296755	5	72107234	72209565	Euarchontoglires	ortholog_one2one	91.0714	90.9238	100	0	1	P46821
P14873	Microtubule-associated protein 1B;MAP1B heavy chain;MAP1 light chain LC1	Map1b	S	1384	RASLSPMDEPVPDSESPVEKVLSPLRSPPLL	Yes	P14873	S1384	S1384	17755	ENSMUSG00000052727	ENSMUSP00000068374	Map1b	13	99557954	99653048	-1	ENSG00000131711	MAP1B	ENSP00000296755	5	72107234	72209565	Euarchontoglires	ortholog_one2one	91.0714	90.9238	100	0	1	P46821
P14873	Microtubule-associated protein 1B;MAP1B heavy chain;MAP1 light chain LC1	Map1b	S	25	EPEPSGSIGNPAASTSPSLSHRFLDSKFYLL	Yes	P14873	S25	S25	17755	ENSMUSG00000052727	ENSMUSP00000068374	Map1b	13	99557954	99653048	-1	ENSG00000131711	MAP1B	ENSP00000296755	5	72107234	72209565	Euarchontoglires	ortholog_one2one	91.0714	90.9238	100	0	1	P46821
P14873	Microtubule-associated protein 1B;MAP1B heavy chain;MAP1 light chain LC1	Map1b	S	1851	TMQHHLALNRDLTTSSVEKDSGGKTPGDFNY	Yes	P14873	S1851	S1851	17755	ENSMUSG00000052727	ENSMUSP00000068374	Map1b	13	99557954	99653048	-1	ENSG00000131711	MAP1B	ENSP00000296755	5	72107234	72209565	Euarchontoglires	ortholog_one2one	91.0714	90.9238	100	0	1	P46821
P14873	Microtubule-associated protein 1B;MAP1B heavy chain;MAP1 light chain LC1	Map1b	S	1877	GDFNYAYQKPENAAGSPDEEDYDYESQEKTI	Yes	P14873	S1877	S1877	17755	ENSMUSG00000052727	ENSMUSP00000068374	Map1b	13	99557954	99653048	-1	ENSG00000131711	MAP1B	ENSP00000296755	5	72107234	72209565	Euarchontoglires	ortholog_one2one	91.0714	90.9238	100	0	1	P46821
P14873	Microtubule-associated protein 1B;MAP1B heavy chain;MAP1 light chain LC1	Map1b	S	1151	PRDVMSDETNNEETESPSQEFVNITKYESSL	Yes	P14873	S1151	S1151	17755	ENSMUSG00000052727	ENSMUSP00000068374	Map1b	13	99557954	99653048	-1	ENSG00000131711	MAP1B	ENSP00000296755	5	72107234	72209565	Euarchontoglires	ortholog_one2one	91.0714	90.9238	100	0	1	P46821
P14873	Microtubule-associated protein 1B;MAP1B heavy chain;MAP1 light chain LC1	Map1b	S	1247	ASAELDIKDVSDERLSPAKSPSLSPSPPSPI	Yes	P14873	S1247	S1247	17755	ENSMUSG00000052727	ENSMUSP00000068374	Map1b	13	99557954	99653048	-1	ENSG00000131711	MAP1B	ENSP00000296755	5	72107234	72209565	Euarchontoglires	ortholog_one2one	91.0714	90.9238	100	0	1	P46821
P14873	Microtubule-associated protein 1B;MAP1B heavy chain;MAP1 light chain LC1	Map1b	S	1251	LDIKDVSDERLSPAKSPSLSPSPPSPIEKTP	Yes	P14873	S1251	S1251	17755	ENSMUSG00000052727	ENSMUSP00000068374	Map1b	13	99557954	99653048	-1	ENSG00000131711	MAP1B	ENSP00000296755	5	72107234	72209565	Euarchontoglires	ortholog_one2one	91.0714	90.9238	100	0	1	P46821
P14873	Microtubule-associated protein 1B;MAP1B heavy chain;MAP1 light chain LC1	Map1b	S	1260	RLSPAKSPSLSPSPPSPIEKTPLGERSVNFS	Yes	P14873	S1260	S1260	17755	ENSMUSG00000052727	ENSMUSP00000068374	Map1b	13	99557954	99653048	-1	ENSG00000131711	MAP1B	ENSP00000296755	5	72107234	72209565	Euarchontoglires	ortholog_one2one	91.0714	90.9238	100	0	1	P46821
P14873	Microtubule-associated protein 1B;MAP1B heavy chain;MAP1 light chain LC1	Map1b	S	1204	DATDGKDYNASASTISPPSSMEEDKFSKSAL	Yes	P14873	S1204	S1204	17755	ENSMUSG00000052727	ENSMUSP00000068374	Map1b	13	99557954	99653048	-1	ENSG00000131711	MAP1B	ENSP00000296755	5	72107234	72209565	Euarchontoglires	ortholog_one2one	91.0714	90.9238	100	0	1	P46821
P14873	Microtubule-associated protein 1B;MAP1B heavy chain;MAP1 light chain LC1	Map1b	S	1523	SFKEDTKMSISEGTVSDKSATPVDEGVAEDT	Yes	P14873	S1523	S1523	17755	ENSMUSG00000052727	ENSMUSP00000068374	Map1b	13	99557954	99653048	-1	ENSG00000131711	MAP1B	ENSP00000296755	5	72107234	72209565	Euarchontoglires	ortholog_one2one	91.0714	90.9238	100	0	1	P46821
P14873	Microtubule-associated protein 1B;MAP1B heavy chain;MAP1 light chain LC1	Map1b	S	614	KPSVTEKEVSSKEEQSPVKAEVAEKQATESK	Yes	P14873	S614	S614	17755	ENSMUSG00000052727	ENSMUSP00000068374	Map1b	13	99557954	99653048	-1	ENSG00000131711	MAP1B	ENSP00000296755	5	72107234	72209565	Euarchontoglires	ortholog_one2one	91.0714	90.9238	100	0	1	P46821
P14873	Microtubule-associated protein 1B;MAP1B heavy chain;MAP1 light chain LC1	Map1b	S	989	SAKAEADVHLKEKRESVVSGDDRAEEDMDDV	Yes	P14873	S989	S989	17755	ENSMUSG00000052727	ENSMUSP00000068374	Map1b	13	99557954	99653048	-1	ENSG00000131711	MAP1B	ENSP00000296755	5	72107234	72209565	Euarchontoglires	ortholog_one2one	91.0714	90.9238	100	0	1	P46821
P14873	Microtubule-associated protein 1B;MAP1B heavy chain;MAP1 light chain LC1	Map1b	S	992	AEADVHLKEKRESVVSGDDRAEEDMDDVLEK	Yes	P14873	S992	S992	17755	ENSMUSG00000052727	ENSMUSP00000068374	Map1b	13	99557954	99653048	-1	ENSG00000131711	MAP1B	ENSP00000296755	5	72107234	72209565	Euarchontoglires	ortholog_one2one	91.0714	90.9238	100	0	1	P46821
P14873	Microtubule-associated protein 1B;MAP1B heavy chain;MAP1 light chain LC1	Map1b	S	1789	LSPKSDISPLTPRESSPLYSPGFSDSTSAAK	Yes	P14873	S1789	S1789	17755	ENSMUSG00000052727	ENSMUSP00000068374	Map1b	13	99557954	99653048	-1	ENSG00000131711	MAP1B	ENSP00000296755	5	72107234	72209565	Euarchontoglires	ortholog_one2one	91.0714	90.9238	100	0	1	P46821
P14873	Microtubule-associated protein 1B;MAP1B heavy chain;MAP1 light chain LC1	Map1b	S	608	PVKTESKPSVTEKEVSSKEEQSPVKAEVAEK	Yes	P14873	S608	S608	17755	ENSMUSG00000052727	ENSMUSP00000068374	Map1b	13	99557954	99653048	-1	ENSG00000131711	MAP1B	ENSP00000296755	5	72107234	72209565	Euarchontoglires	ortholog_one2one	91.0714	90.9238	100	0	1	P46821
P14873	Microtubule-associated protein 1B;MAP1B heavy chain;MAP1 light chain LC1	Map1b	S	934	DIEKFEDEGAGFEESSETGDYEEKAETEEAE	Yes	P14873	S934	S934	17755	ENSMUSG00000052727	ENSMUSP00000068374	Map1b	13	99557954	99653048	-1	ENSG00000131711	MAP1B	ENSP00000296755	5	72107234	72209565	Euarchontoglires	ortholog_one2one	91.0714	90.9238	100	0	1	P46821
P14873	Microtubule-associated protein 1B;MAP1B heavy chain;MAP1 light chain LC1	Map1b	S	1013	EEDMDDVLEKGEAEQSEEEGEEEDKAEDARE	Yes	P14873	S1013	S1013	17755	ENSMUSG00000052727	ENSMUSP00000068374	Map1b	13	99557954	99653048	-1	ENSG00000131711	MAP1B	ENSP00000296755	5	72107234	72209565	Euarchontoglires	ortholog_one2one	91.0714	90.9238	100	0	1	P46821
P14873	Microtubule-associated protein 1B;MAP1B heavy chain;MAP1 light chain LC1	Map1b	S	561	KPATKPVASKSVRKESKEETPEVTKTSQVEK	Yes	P14873	S561	S561	17755	ENSMUSG00000052727	ENSMUSP00000068374	Map1b	13	99557954	99653048	-1	ENSG00000131711	MAP1B	ENSP00000296755	5	72107234	72209565	Euarchontoglires	ortholog_one2one	91.0714	90.9238	100	0	1	P46821
P14873	Microtubule-associated protein 1B;MAP1B heavy chain;MAP1 light chain LC1	Map1b	S	1497	QSALALDERKLGGDVSPTQIDVSQFGSFKED	Yes	P14873	S1497	S1497	17755	ENSMUSG00000052727	ENSMUSP00000068374	Map1b	13	99557954	99653048	-1	ENSG00000131711	MAP1B	ENSP00000296755	5	72107234	72209565	Euarchontoglires	ortholog_one2one	91.0714	90.9238	100	0	1	P46821
P14873	Microtubule-associated protein 1B;MAP1B heavy chain;MAP1 light chain LC1	Map1b	S	1775	SLASEKVQSLEGEKLSPKSDISPLTPRESSP	Yes	P14873	S1775	S1775	17755	ENSMUSG00000052727	ENSMUSP00000068374	Map1b	13	99557954	99653048	-1	ENSG00000131711	MAP1B	ENSP00000296755	5	72107234	72209565	Euarchontoglires	ortholog_one2one	91.0714	90.9238	100	0	1	P46821
P14873	Microtubule-associated protein 1B;MAP1B heavy chain;MAP1 light chain LC1	Map1b	S	1781	VQSLEGEKLSPKSDISPLTPRESSPLYSPGF	Yes	P14873	S1781	S1781	17755	ENSMUSG00000052727	ENSMUSP00000068374	Map1b	13	99557954	99653048	-1	ENSG00000131711	MAP1B	ENSP00000296755	5	72107234	72209565	Euarchontoglires	ortholog_one2one	91.0714	90.9238	100	0	1	P46821
P14873	Microtubule-associated protein 1B;MAP1B heavy chain;MAP1 light chain LC1	Map1b	S	1183	SQEYSKPAVASFNGLSEGSKTDATDGKDYNA	Yes	P14873	S1183	S1183	17755	ENSMUSG00000052727	ENSMUSP00000068374	Map1b	13	99557954	99653048	-1	ENSG00000131711	MAP1B	ENSP00000296755	5	72107234	72209565	Euarchontoglires	ortholog_one2one	91.0714	90.9238	100	0	1	P46821
P14873	Microtubule-associated protein 1B;MAP1B heavy chain;MAP1 light chain LC1	Map1b	S	2122	AGEEPTEESEKPLTQSGGAPPPSGGKQQGRQ	Yes	P14873	S2122	S2122	17755	ENSMUSG00000052727	ENSMUSP00000068374	Map1b	13	99557954	99653048	-1	ENSG00000131711	MAP1B	ENSP00000296755	5	72107234	72209565	Euarchontoglires	ortholog_one2one	91.0714	90.9238	100	0	1	P46821
P14873	Microtubule-associated protein 1B;MAP1B heavy chain;MAP1 light chain LC1	Map1b	S	1438	PFEGKNGKQGFPDRESPVSDLTSTGLYQDKQ	Yes	P14873	S1438	S1438	17755	ENSMUSG00000052727	ENSMUSP00000068374	Map1b	13	99557954	99653048	-1	ENSG00000131711	MAP1B	ENSP00000296755	5	72107234	72209565	Euarchontoglires	ortholog_one2one	91.0714	90.9238	100	0	1	P46821
P14873	Microtubule-associated protein 1B;MAP1B heavy chain;MAP1 light chain LC1	Map1b	S	1073	QYGYLGTSAKQPGIQSPSREPASSIHDETLP	Yes	P14873	S1073	S1073	17755	ENSMUSG00000052727	ENSMUSP00000068374	Map1b	13	99557954	99653048	-1	ENSG00000131711	MAP1B	ENSP00000296755	5	72107234	72209565	Euarchontoglires	ortholog_one2one	91.0714	90.9238	100	0	1	P46821
P14873	Microtubule-associated protein 1B;MAP1B heavy chain;MAP1 light chain LC1	Map1b	S	1662	QESPEHSLAMDFSRQSPDHPTLGASVLHITE	Yes	P14873	S1662	S1662	17755	ENSMUSG00000052727	ENSMUSP00000068374	Map1b	13	99557954	99653048	-1	ENSG00000131711	MAP1B	ENSP00000296755	5	72107234	72209565	Euarchontoglires	ortholog_one2one	91.0714	90.9238	100	0	1	P46821
P14873	Microtubule-associated protein 1B;MAP1B heavy chain;MAP1 light chain LC1	Map1b	S	1422	DFLSADSKVLGRRSESPFEGKNGKQGFPDRE	Yes	P14873	S1422	S1422	17755	ENSMUSG00000052727	ENSMUSP00000068374	Map1b	13	99557954	99653048	-1	ENSG00000131711	MAP1B	ENSP00000296755	5	72107234	72209565	Euarchontoglires	ortholog_one2one	91.0714	90.9238	100	0	1	P46821
P14873	Microtubule-associated protein 1B;MAP1B heavy chain;MAP1 light chain LC1	Map1b	S	1649	HRSEQSSMSIEFGQESPEHSLAMDFSRQSPD	Yes	P14873	S1649	S1649	17755	ENSMUSG00000052727	ENSMUSP00000068374	Map1b	13	99557954	99653048	-1	ENSG00000131711	MAP1B	ENSP00000296755	5	72107234	72209565	Euarchontoglires	ortholog_one2one	91.0714	90.9238	100	0	1	P46821
P14873	Microtubule-associated protein 1B;MAP1B heavy chain;MAP1 light chain LC1	Map1b	S	1395	PDSESPVEKVLSPLRSPPLLGSESPYEDFLS	Yes	P14873	S1395	S1395	17755	ENSMUSG00000052727	ENSMUSP00000068374	Map1b	13	99557954	99653048	-1	ENSG00000131711	MAP1B	ENSP00000296755	5	72107234	72209565	Euarchontoglires	ortholog_one2one	91.0714	90.9238	100	0	1	P46821
P14873	Microtubule-associated protein 1B;MAP1B heavy chain;MAP1 light chain LC1	Map1b	S	1340	SAGHTPYYQSPTDEKSSHLPTEVTEKPQAVP	Yes	P14873	S1340	S1340	17755	ENSMUSG00000052727	ENSMUSP00000068374	Map1b	13	99557954	99653048	-1	ENSG00000131711	MAP1B	ENSP00000296755	5	72107234	72209565	Euarchontoglires	ortholog_one2one	91.0714	90.9238	100	0	1	P46821
P14873	Microtubule-associated protein 1B;MAP1B heavy chain;MAP1 light chain LC1	Map1b	S	1341	AGHTPYYQSPTDEKSSHLPTEVTEKPQAVPV	Yes	P14873	S1341	S1341	17755	ENSMUSG00000052727	ENSMUSP00000068374	Map1b	13	99557954	99653048	-1	ENSG00000131711	MAP1B	ENSP00000296755	5	72107234	72209565	Euarchontoglires	ortholog_one2one	91.0714	90.9238	100	0	1	P46821
P14873	Microtubule-associated protein 1B;MAP1B heavy chain;MAP1 light chain LC1	Map1b	S	1457	DLTSTGLYQDKQEEKSTGFIPIKEDFGPEKK	Yes	P14873	S1457	S1457	17755	ENSMUSG00000052727	ENSMUSP00000068374	Map1b	13	99557954	99653048	-1	ENSG00000131711	MAP1B	ENSP00000296755	5	72107234	72209565	Euarchontoglires	ortholog_one2one	91.0714	90.9238	100	0	1	P46821
P14873	Microtubule-associated protein 1B;MAP1B heavy chain;MAP1 light chain LC1	Map1b	S	1317	EEHCASPEEKTLEVVSPSQSVTGSAGHTPYY	Yes	P14873	S1317	S1317	17755	ENSMUSG00000052727	ENSMUSP00000068374	Map1b	13	99557954	99653048	-1	ENSG00000131711	MAP1B	ENSP00000296755	5	72107234	72209565	Euarchontoglires	ortholog_one2one	91.0714	90.9238	100	0	1	P46821
P14873	Microtubule-associated protein 1B;MAP1B heavy chain;MAP1 light chain LC1	Map1b	S	1334	SQSVTGSAGHTPYYQSPTDEKSSHLPTEVTE	Yes	P14873	S1334	S1334	17755	ENSMUSG00000052727	ENSMUSP00000068374	Map1b	13	99557954	99653048	-1	ENSG00000131711	MAP1B	ENSP00000296755	5	72107234	72209565	Euarchontoglires	ortholog_one2one	91.0714	90.9238	100	0	1	P46821
P14873	Microtubule-associated protein 1B;MAP1B heavy chain;MAP1 light chain LC1	Map1b	S	1768	REMSLYASLASEKVQSLEGEKLSPKSDISPL	Yes	P14873	S1768	S1768	17755	ENSMUSG00000052727	ENSMUSP00000068374	Map1b	13	99557954	99653048	-1	ENSG00000131711	MAP1B	ENSP00000296755	5	72107234	72209565	Euarchontoglires	ortholog_one2one	91.0714	90.9238	100	0	1	P46821
P16054	Protein kinase C epsilon type	Prkce	S	368	DQELKELENNIRKALSFDNRGEEHRASSATD	Yes	P16054	S368	S368	18754	ENSMUSG00000045038	ENSMUSP00000094874	Prkce	17	86475213	86965347	1	ENSG00000171132	PRKCE	ENSP00000306124	2	45651345	46187990	Euarchontoglires	ortholog_one2one	97.9647	97.9647	100	0	1	Q02156
P16054	Protein kinase C epsilon type	Prkce	S	329	TNSGQRRKKLAAGAESPQPASGNSPSEDDRS	Yes	P16054	S329	S329	18754	ENSMUSG00000045038	ENSMUSP00000094874	Prkce	17	86475213	86965347	1	ENSG00000171132	PRKCE	ENSP00000306124	2	45651345	46187990	Euarchontoglires	ortholog_one2one	97.9647	97.9647	100	0	1	Q02156
P16054	Protein kinase C epsilon type	Prkce	S	334	RRKKLAAGAESPQPASGNSPSEDDRSKSAPT	Yes	P16054	S334	S334	18754	ENSMUSG00000045038	ENSMUSP00000094874	Prkce	17	86475213	86965347	1	ENSG00000171132	PRKCE	ENSP00000306124	2	45651345	46187990	Euarchontoglires	ortholog_one2one	97.9647	97.9647	100	0	1	Q02156
P16054	Protein kinase C epsilon type	Prkce	S	337	KLAAGAESPQPASGNSPSEDDRSKSAPTSPC	Yes	P16054	S337	S337	18754	ENSMUSG00000045038	ENSMUSP00000094874	Prkce	17	86475213	86965347	1	ENSG00000171132	PRKCE	ENSP00000306124	2	45651345	46187990	Euarchontoglires	ortholog_one2one	97.9647	97.9647	100	0	1	Q02156
P28867	Protein kinase C delta type;Protein kinase C delta type regulatory subunit;Protein kinase C delta type catalytic subunit;Protein kinase C	Prkcd	S	662	KNLIDSMDQEAFHGFSFVNPKFEQFLDI___	Yes	P28867	S662	S662	18753	ENSMUSG00000021948	ENSMUSP00000107829	Prkcd	14	30317311	30348167	-1	ENSG00000163932	PRKCD	ENSP00000331602	3	53156009	53192717	Euarchontoglires	ortholog_one2one	87.2857	90.3846	100	0	1	Q05655
P28867	Protein kinase C delta type;Protein kinase C delta type regulatory subunit;Protein kinase C delta type catalytic subunit;Protein kinase C	Prkcd	S	643	YSNFDPEFLNEKPQLSFSDKNLIDSMDQEAF	Yes	P28867	S643	S643	18753	ENSMUSG00000021948	ENSMUSP00000107829	Prkcd	14	30317311	30348167	-1	ENSG00000163932	PRKCD	ENSP00000331602	3	53156009	53192717	Euarchontoglires	ortholog_one2one	87.2857	90.3846	100	0	1	Q05655
P68404	Protein kinase C beta type	Prkcb	S	11	_____MADPAAGPPPSEGEESTVRFARKGAL	Yes	P68404	S11	S11	18751	ENSMUSG00000052889	ENSMUSP00000138788	Prkcb	7	121887974	122233625	1	ENSG00000166501	PRKCB	ENSP00000496129	16	23835983	24220611	Euarchontoglires	ortholog_one2one	98.8113	98.8113	100	0	1	P05771
P68404	Protein kinase C beta type	Prkcb	S	660	QEVIRNIDQSEFEGFSFVNSEFLKPEVKS__	Yes	P68404	S660	S660	18751	ENSMUSG00000052889	ENSMUSP00000138788	Prkcb	7	121887974	122233625	1	ENSG00000166501	PRKCB	ENSP00000496129	16	23835983	24220611	Euarchontoglires	ortholog_one2one	98.8113	98.8113	100	0	1	P05771
P70335	Rho-associated protein kinase 1	Rock1	S	1341	RASPRTLSTRSTANQSFRKVVKNTSGKTS__	Yes	P70335	S1341	S1341	19877	ENSMUSG00000024290	ENSMUSP00000069549	Rock1	18	10064401	10182045	-1	ENSG00000067900	ROCK1	ENSP00000382697	18	20946906	21111813	Euarchontoglires	ortholog_one2one	96.6027	96.6027	50	0	0	Q13464
Q5EG47	5'-AMP-activated protein kinase catalytic subunit alpha-1	Prkaa1	S	496	ITEAKSGTATPQRSGSISNYRSCQRSDSDAE	Yes	Q5EG47	S496	S496	105787	ENSMUSG00000050697	ENSMUSP00000063166	Prkaa1	15	5173343	5211380	1	ENSG00000132356	PRKAA1	ENSP00000380317	5	40759379	40798374	Euarchontoglires	ortholog_one2one	98.7478	98.7478	75	100	1	Q13131
Q3UHJ0	AP2-associated protein kinase 1	Aak1	S	21	DSRREQGSSGLGSGSSGGGGSSSGLGSGYIG	Yes	Q3UHJ0	S21	S21	269774	ENSMUSG00000057230	ENSMUSP00000086948	Aak1	6	86826499	86980205	1	ENSG00000115977	AAK1	ENSP00000386456	2	69457997	69674349	Euarchontoglires	ortholog_one2one	90.4067	90.2185	100	100	1	Q2M2I8
Q3UHJ0	AP2-associated protein kinase 1	Aak1	S	635	PSSPKTQRAGHRRILSDVTHSAVFGVPASKS	Yes	Q3UHJ0	S635	S635	269774	ENSMUSG00000057230	ENSMUSP00000086948	Aak1	6	86826499	86980205	1	ENSG00000115977	AAK1	ENSP00000386456	2	69457997	69674349	Euarchontoglires	ortholog_one2one	90.4067	90.2185	100	100	1	Q2M2I8
Q3UHJ0	AP2-associated protein kinase 1	Aak1	S	729	FAKLGEGKLPEKLGGSAESLIPGFQPTQGDA	Yes	Q3UHJ0	S729	S729	269774	ENSMUSG00000057230	ENSMUSP00000086948	Aak1	6	86826499	86980205	1	ENSG00000115977	AAK1	ENSP00000386456	2	69457997	69674349	Euarchontoglires	ortholog_one2one	90.4067	90.2185	100	100	1	Q2M2I8
Q3UHJ0	AP2-associated protein kinase 1	Aak1	S	844	SLIPGLEPPVAQRLPSQTESVTSNRTDSLTG	Yes	Q3UHJ0	S844	S844	269774	ENSMUSG00000057230	ENSMUSP00000086948	Aak1	6	86826499	86980205	1	ENSG00000115977	AAK1	ENSP00000386456	2	69457997	69674349	Euarchontoglires	ortholog_one2one	90.4067	90.2185	100	100	1	Q2M2I8
Q3UHJ0	AP2-associated protein kinase 1	Aak1	S	936	VLITKNTQGGHSRNSSGSSESSLPNLARSLL	Yes	Q3UHJ0	S936	S936	269774	ENSMUSG00000057230	ENSMUSP00000086948	Aak1	6	86826499	86980205	1	ENSG00000115977	AAK1	ENSP00000386456	2	69457997	69674349	Euarchontoglires	ortholog_one2one	90.4067	90.2185	100	100	1	Q2M2I8
Q3UHJ0	AP2-associated protein kinase 1	Aak1	S	668	LLQAAAAEASLNKSKSATTTPSGSPRTSQQN	Yes	Q3UHJ0	S668	S668	269774	ENSMUSG00000057230	ENSMUSP00000086948	Aak1	6	86826499	86980205	1	ENSG00000115977	AAK1	ENSP00000386456	2	69457997	69674349	Euarchontoglires	ortholog_one2one	90.4067	90.2185	100	100	1	Q2M2I8
Q3UHJ0	AP2-associated protein kinase 1	Aak1	S	795	LQVPDAPEKLIEGLKSPDTSLLLPDLLPMTD	Yes	Q3UHJ0	S795	S795	269774	ENSMUSG00000057230	ENSMUSP00000086948	Aak1	6	86826499	86980205	1	ENSG00000115977	AAK1	ENSP00000386456	2	69457997	69674349	Euarchontoglires	ortholog_one2one	90.4067	90.2185	100	100	1	Q2M2I8
Q3UHJ0	AP2-associated protein kinase 1	Aak1	S	650	SDVTHSAVFGVPASKSTQLLQAAAAEASLNK	Yes	Q3UHJ0	S650	S650	269774	ENSMUSG00000057230	ENSMUSP00000086948	Aak1	6	86826499	86980205	1	ENSG00000115977	AAK1	ENSP00000386456	2	69457997	69674349	Euarchontoglires	ortholog_one2one	90.4067	90.2185	100	100	1	Q2M2I8
Q9DC28	Casein kinase I isoform delta	Csnk1d	S	382	RKVSMRLHRGAPVNVSSSDLTGRQDTSRMST	Yes	Q9DC28	S382	S382	104318	ENSMUSG00000025162	ENSMUSP00000070721	Csnk1d	11	120849816	120882156	-1	ENSG00000141551	CSNK1D	ENSP00000324464	17	82239023	82273731	Euarchontoglires	ortholog_one2one	93.4579	96.3855	100	100	1	P48730
Q9DC28	Casein kinase I isoform delta	Csnk1d	S	331	RHSRNPATRGLPSTASGRLRGTQEVAPPTPL	Yes	Q9DC28	S331	S331	104318	ENSMUSG00000025162	ENSMUSP00000070721	Csnk1d	11	120849816	120882156	-1	ENSG00000141551	CSNK1D	ENSP00000324464	17	82239023	82273731	Euarchontoglires	ortholog_one2one	93.4579	96.3855	100	100	1	P48730
Q4ACU6	SH3 and multiple ankyrin repeat domains protein 3	Shank3	S	482	YSAVPGRKFIAVKAHSPQGEGEIPLHRGEAV	Yes	Q4ACU6	S482	S482	58234	ENSMUSG00000022623	ENSMUSP00000104932	Shank3	15	89383826	89444464	1	ENSG00000251322	SHANK3	ENSP00000489407	22	50674415	50733298	Euteleostomi	ortholog_one2one	94.7977	95.1276	100	0	1	A0A0U1RR93
Q4ACU6	SH3 and multiple ankyrin repeat domains protein 3	Shank3	S	1134	ALASQTPSRSPTPVHSPDADRPGPLFVDVQT	Yes	Q4ACU6	S1134	S1134	58234	ENSMUSG00000022623	ENSMUSP00000104932	Shank3	15	89383826	89444464	1	ENSG00000251322	SHANK3	ENSP00000489407	22	50674415	50733298	Euteleostomi	ortholog_one2one	94.7977	95.1276	100	0	1	A0A0U1RR93
Q4ACU6	SH3 and multiple ankyrin repeat domains protein 3	Shank3	S	1510	SELSSRLQQLNKDTRSLGEEPVGGLGSLLDP	Yes	Q4ACU6	S1510	S1510	58234	ENSMUSG00000022623	ENSMUSP00000104932	Shank3	15	89383826	89444464	1	ENSG00000251322	SHANK3	ENSP00000489407	22	50674415	50733298	Euteleostomi	ortholog_one2one	94.7977	95.1276	100	0	1	A0A0U1RR93
Q99MK8	Beta-adrenergic receptor kinase 1	Adrbk1	S	670	QQLVQRVPKMKNKPRSPVVELSKVPLIQRGS	Yes	Q99MK8	S670	S670	110355	ENSMUSG00000024858	ENSMUSP00000086114	Grk2	19	4336029	4356250	-1	ENSG00000173020	GRK2	ENSP00000312262	11	67266473	67286556	Boreoeutheria	ortholog_one2one	98.4035	98.4035	100	0	1	P25098
Q8C8R3	Ankyrin-2	Ank2	S	3362	ASSLDAKTKCPVKARSYIETETESRERAEGF	Yes	Q8C8R3	S3362	S3362	109676	ENSMUSG00000032826	ENSMUSP00000043765	Ank2	3	126715261	127292999	-1	ENSG00000145362	ANK2	ENSP00000349588	4	112818032	113384221	Boreoeutheria	ortholog_one2one	82.2466	81.6022	100	100	1	Q01484
Q8C8R3	Ankyrin-2	Ank2	S	1722	DRGLVPEPLPTAKATSPLIEETPIGSIKDKV	Yes	Q8C8R3	S1722	S1722	109676	ENSMUSG00000032826	ENSMUSP00000043765	Ank2	3	126715261	127292999	-1	ENSG00000145362	ANK2	ENSP00000349588	4	112818032	113384221	Boreoeutheria	ortholog_one2one	82.2466	81.6022	100	100	1	Q01484
Q8C8R3	Ankyrin-2	Ank2	S	1732	TAKATSPLIEETPIGSIKDKVKALQKRVEDE	Yes	Q8C8R3	S1732	S1732	109676	ENSMUSG00000032826	ENSMUSP00000043765	Ank2	3	126715261	127292999	-1	ENSG00000145362	ANK2	ENSP00000349588	4	112818032	113384221	Boreoeutheria	ortholog_one2one	82.2466	81.6022	100	100	1	Q01484
Q8C8R3	Ankyrin-2	Ank2	S	2164	EFLPALSLQSGALGGSSESLKQEVIAGSPCS	Yes	Q8C8R3	S2164	S2164	109676	ENSMUSG00000032826	ENSMUSP00000043765	Ank2	3	126715261	127292999	-1	ENSG00000145362	ANK2	ENSP00000349588	4	112818032	113384221	Boreoeutheria	ortholog_one2one	82.2466	81.6022	100	100	1	Q01484
Q8C8R3	Ankyrin-2	Ank2	S	2431	PSPLKESPCRDSLESSPVEPKMKAGILPSHF	Yes	Q8C8R3	S2431	S2431	109676	ENSMUSG00000032826	ENSMUSP00000043765	Ank2	3	126715261	127292999	-1	ENSG00000145362	ANK2	ENSP00000349588	4	112818032	113384221	Boreoeutheria	ortholog_one2one	82.2466	81.6022	100	100	1	Q01484
Q8C8R3	Ankyrin-2	Ank2	S	2827	IPEGNESAKEIASPSSPVKVEVTITDQALES	Yes	Q8C8R3	S2827	S2827	109676	ENSMUSG00000032826	ENSMUSP00000043765	Ank2	3	126715261	127292999	-1	ENSG00000145362	ANK2	ENSP00000349588	4	112818032	113384221	Boreoeutheria	ortholog_one2one	82.2466	81.6022	100	100	1	Q01484
Q8C8R3	Ankyrin-2	Ank2	S	3379	IETETESRERAEGFESESEDGATKPKLFASR	Yes	Q8C8R3	S3379	S3379	109676	ENSMUSG00000032826	ENSMUSP00000043765	Ank2	3	126715261	127292999	-1	ENSG00000145362	ANK2	ENSP00000349588	4	112818032	113384221	Boreoeutheria	ortholog_one2one	82.2466	81.6022	100	100	1	Q01484
Q8C8R3	Ankyrin-2	Ank2	S	1426	AICNLNITLPIYAKESESDQEPEEEIGMTSE	Yes	Q8C8R3	S1426	S1426	109676	ENSMUSG00000032826	ENSMUSP00000043765	Ank2	3	126715261	127292999	-1	ENSG00000145362	ANK2	ENSP00000349588	4	112818032	113384221	Boreoeutheria	ortholog_one2one	82.2466	81.6022	100	100	1	Q01484
Q8C8R3	Ankyrin-2	Ank2	S	1428	CNLNITLPIYAKESESDQEPEEEIGMTSEKN	Yes	Q8C8R3	S1428	S1428	109676	ENSMUSG00000032826	ENSMUSP00000043765	Ank2	3	126715261	127292999	-1	ENSG00000145362	ANK2	ENSP00000349588	4	112818032	113384221	Boreoeutheria	ortholog_one2one	82.2466	81.6022	100	100	1	Q01484
Q8C8R3	Ankyrin-2	Ank2	S	1448	EEEIGMTSEKNDETESTETSVLKSHLVNEVP	Yes	Q8C8R3	S1448	S1448	109676	ENSMUSG00000032826	ENSMUSP00000043765	Ank2	3	126715261	127292999	-1	ENSG00000145362	ANK2	ENSP00000349588	4	112818032	113384221	Boreoeutheria	ortholog_one2one	82.2466	81.6022	100	100	1	Q01484
Q8C8R3	Ankyrin-2	Ank2	S	2029	TAKRGQRFQVSAATESRRFRSTTITVGLRME	Yes	Q8C8R3	S2029	S2029	109676	ENSMUSG00000032826	ENSMUSP00000043765	Ank2	3	126715261	127292999	-1	ENSG00000145362	ANK2	ENSP00000349588	4	112818032	113384221	Boreoeutheria	ortholog_one2one	82.2466	81.6022	100	100	1	Q01484
Q8C8R3	Ankyrin-2	Ank2	S	3764	GTKPCLQTPVTSERGSPIVQEPEEASEPKEE	Yes	Q8C8R3	S3764	S3764	109676	ENSMUSG00000032826	ENSMUSP00000043765	Ank2	3	126715261	127292999	-1	ENSG00000145362	ANK2	ENSP00000349588	4	112818032	113384221	Boreoeutheria	ortholog_one2one	82.2466	81.6022	100	100	1	Q01484
Q8C8R3	Ankyrin-2	Ank2	S	1699	ESSQSSEEKTELKKGSSEESVDEDRGLVPEP	Yes	Q8C8R3	S1699	S1699	109676	ENSMUSG00000032826	ENSMUSP00000043765	Ank2	3	126715261	127292999	-1	ENSG00000145362	ANK2	ENSP00000349588	4	112818032	113384221	Boreoeutheria	ortholog_one2one	82.2466	81.6022	100	100	1	Q01484
Q8C8R3	Ankyrin-2	Ank2	S	2213	GLAETPETSPESLSFSPKKSEEQIGEAKETT	Yes	Q8C8R3	S2213	S2213	109676	ENSMUSG00000032826	ENSMUSP00000043765	Ank2	3	126715261	127292999	-1	ENSG00000145362	ANK2	ENSP00000349588	4	112818032	113384221	Boreoeutheria	ortholog_one2one	82.2466	81.6022	100	100	1	Q01484
Q8C8R3	Ankyrin-2	Ank2	S	1925	APGSATGKHEKHLPVSPGKTEKQPPISPTSK	Yes	Q8C8R3	S1925	S1925	109676	ENSMUSG00000032826	ENSMUSP00000043765	Ank2	3	126715261	127292999	-1	ENSG00000145362	ANK2	ENSP00000349588	4	112818032	113384221	Boreoeutheria	ortholog_one2one	82.2466	81.6022	100	100	1	Q01484
Q8C8R3	Ankyrin-2	Ank2	S	1889	PPVPSSGRTEKHPPVSPGKTEKHLPGSPSIR	Yes	Q8C8R3	S1889	S1889	109676	ENSMUSG00000032826	ENSMUSP00000043765	Ank2	3	126715261	127292999	-1	ENSG00000145362	ANK2	ENSP00000349588	4	112818032	113384221	Boreoeutheria	ortholog_one2one	82.2466	81.6022	100	100	1	Q01484
Q8C8R3	Ankyrin-2	Ank2	S	1839	TERHSPVFSGKPEKHSPGSPSTKNERHSPVS	Yes	Q8C8R3	S1839	S1839	109676	ENSMUSG00000032826	ENSMUSP00000043765	Ank2	3	126715261	127292999	-1	ENSG00000145362	ANK2	ENSP00000349588	4	112818032	113384221	Boreoeutheria	ortholog_one2one	82.2466	81.6022	100	100	1	Q01484
Q8C8R3	Ankyrin-2	Ank2	S	1842	HSPVFSGKPEKHSPGSPSTKNERHSPVSSLK	Yes	Q8C8R3	S1842	S1842	109676	ENSMUSG00000032826	ENSMUSP00000043765	Ank2	3	126715261	127292999	-1	ENSG00000145362	ANK2	ENSP00000349588	4	112818032	113384221	Boreoeutheria	ortholog_one2one	82.2466	81.6022	100	100	1	Q01484
Q8C8R3	Ankyrin-2	Ank2	S	1851	EKHSPGSPSTKNERHSPVSSLKTERHTPGSP	Yes	Q8C8R3	S1851	S1851	109676	ENSMUSG00000032826	ENSMUSP00000043765	Ank2	3	126715261	127292999	-1	ENSG00000145362	ANK2	ENSP00000349588	4	112818032	113384221	Boreoeutheria	ortholog_one2one	82.2466	81.6022	100	100	1	Q01484
Q8C8R3	Ankyrin-2	Ank2	S	1793	PSSKSSTSSKAERHSSLSSSAKPERHTPVSP	Yes	Q8C8R3	S1793	S1793	109676	ENSMUSG00000032826	ENSMUSP00000043765	Ank2	3	126715261	127292999	-1	ENSG00000145362	ANK2	ENSP00000349588	4	112818032	113384221	Boreoeutheria	ortholog_one2one	82.2466	81.6022	100	100	1	Q01484
Q8C8R3	Ankyrin-2	Ank2	S	1865	HSPVSSLKTERHTPGSPSGKTDKRPPVPSSG	Yes	Q8C8R3	S1865	S1865	109676	ENSMUSG00000032826	ENSMUSP00000043765	Ank2	3	126715261	127292999	-1	ENSG00000145362	ANK2	ENSP00000349588	4	112818032	113384221	Boreoeutheria	ortholog_one2one	82.2466	81.6022	100	100	1	Q01484
Q8C8R3	Ankyrin-2	Ank2	S	1807	SSLSSSAKPERHTPVSPSSKNEKLSPVSPSA	Yes	Q8C8R3	S1807	S1807	109676	ENSMUSG00000032826	ENSMUSP00000043765	Ank2	3	126715261	127292999	-1	ENSG00000145362	ANK2	ENSP00000349588	4	112818032	113384221	Boreoeutheria	ortholog_one2one	82.2466	81.6022	100	100	1	Q01484
Q8C8R3	Ankyrin-2	Ank2	S	2090	SEKIVDEQGDMDFQISPDRKTSTDFSEVIKQ	Yes	Q8C8R3	S2090	S2090	109676	ENSMUSG00000032826	ENSMUSP00000043765	Ank2	3	126715261	127292999	-1	ENSG00000145362	ANK2	ENSP00000349588	4	112818032	113384221	Boreoeutheria	ortholog_one2one	82.2466	81.6022	100	100	1	Q01484
Q8C8R3	Ankyrin-2	Ank2	S	2096	EQGDMDFQISPDRKTSTDFSEVIKQELEDND	Yes	Q8C8R3	S2096	S2096	109676	ENSMUSG00000032826	ENSMUSP00000043765	Ank2	3	126715261	127292999	-1	ENSG00000145362	ANK2	ENSP00000349588	4	112818032	113384221	Boreoeutheria	ortholog_one2one	82.2466	81.6022	100	100	1	Q01484
Q8C8R3	Ankyrin-2	Ank2	S	2217	TPETSPESLSFSPKKSEEQIGEAKETTKVGT	Yes	Q8C8R3	S2217	S2217	109676	ENSMUSG00000032826	ENSMUSP00000043765	Ank2	3	126715261	127292999	-1	ENSG00000145362	ANK2	ENSP00000349588	4	112818032	113384221	Boreoeutheria	ortholog_one2one	82.2466	81.6022	100	100	1	Q01484
Q8C8R3	Ankyrin-2	Ank2	S	3786	EEASEPKEESSPRKTSLVIVESTDDQSQVFE	Yes	Q8C8R3	S3786	S3786	109676	ENSMUSG00000032826	ENSMUSP00000043765	Ank2	3	126715261	127292999	-1	ENSG00000145362	ANK2	ENSP00000349588	4	112818032	113384221	Boreoeutheria	ortholog_one2one	82.2466	81.6022	100	100	1	Q01484
Q8C8R3	Ankyrin-2	Ank2	S	2475	EVASMRSRLLRDPDGSAEDDSLEQTSLMESS	Yes	Q8C8R3	S2475	S2475	109676	ENSMUSG00000032826	ENSMUSP00000043765	Ank2	3	126715261	127292999	-1	ENSG00000145362	ANK2	ENSP00000349588	4	112818032	113384221	Boreoeutheria	ortholog_one2one	82.2466	81.6022	100	100	1	Q01484
Q8C8R3	Ankyrin-2	Ank2	S	846	HKLNVPETMTEVLDVSDEEGDDTVTGDGGEY	Yes	Q8C8R3	S846	S846	109676	ENSMUSG00000032826	ENSMUSP00000043765	Ank2	3	126715261	127292999	-1	ENSG00000145362	ANK2	ENSP00000349588	4	112818032	113384221	Boreoeutheria	ortholog_one2one	82.2466	81.6022	100	100	1	Q01484
Q8C8R3	Ankyrin-2	Ank2	S	1816	ERHTPVSPSSKNEKLSPVSPSAKTERHSPVF	Yes	Q8C8R3	S1816	S1816	109676	ENSMUSG00000032826	ENSMUSP00000043765	Ank2	3	126715261	127292999	-1	ENSG00000145362	ANK2	ENSP00000349588	4	112818032	113384221	Boreoeutheria	ortholog_one2one	82.2466	81.6022	100	100	1	Q01484
Q8C8R3	Ankyrin-2	Ank2	S	1819	TPVSPSSKNEKLSPVSPSAKTERHSPVFSGK	Yes	Q8C8R3	S1819	S1819	109676	ENSMUSG00000032826	ENSMUSP00000043765	Ank2	3	126715261	127292999	-1	ENSG00000145362	ANK2	ENSP00000349588	4	112818032	113384221	Boreoeutheria	ortholog_one2one	82.2466	81.6022	100	100	1	Q01484
Q8C8R3	Ankyrin-2	Ank2	S	2364	KTAEGTEPKPQGAIRSPQGLELPLPNRDSEV	Yes	Q8C8R3	S2364	S2364	109676	ENSMUSG00000032826	ENSMUSP00000043765	Ank2	3	126715261	127292999	-1	ENSG00000145362	ANK2	ENSP00000349588	4	112818032	113384221	Boreoeutheria	ortholog_one2one	82.2466	81.6022	100	100	1	Q01484
Q8C8R3	Ankyrin-2	Ank2	S	1936	HLPVSPGKTEKQPPISPTSKTERIEETMSVR	Yes	Q8C8R3	S1936	S1936	109676	ENSMUSG00000032826	ENSMUSP00000043765	Ank2	3	126715261	127292999	-1	ENSG00000145362	ANK2	ENSP00000349588	4	112818032	113384221	Boreoeutheria	ortholog_one2one	82.2466	81.6022	100	100	1	Q01484
Q8C8R3	Ankyrin-2	Ank2	S	27	GACTPQNPPRIRQSDSNASFLRAARAGNLDK	Yes	Q8C8R3	S27	S27	109676	ENSMUSG00000032826	ENSMUSP00000043765	Ank2	3	126715261	127292999	-1	ENSG00000145362	ANK2	ENSP00000349588	4	112818032	113384221	Boreoeutheria	ortholog_one2one	82.2466	81.6022	100	100	1	Q01484
Q8C8R3	Ankyrin-2	Ank2	S	30	TPQNPPRIRQSDSNASFLRAARAGNLDKVVE	Yes	Q8C8R3	S30	S30	109676	ENSMUSG00000032826	ENSMUSP00000043765	Ank2	3	126715261	127292999	-1	ENSG00000145362	ANK2	ENSP00000349588	4	112818032	113384221	Boreoeutheria	ortholog_one2one	82.2466	81.6022	100	100	1	Q01484
Q8C8R3	Ankyrin-2	Ank2	S	3850	TVVKKVTRKIIRRYVSSDGTEKEEVTMQGMP	Yes	Q8C8R3	S3850	S3850	109676	ENSMUSG00000032826	ENSMUSP00000043765	Ank2	3	126715261	127292999	-1	ENSG00000145362	ANK2	ENSP00000349588	4	112818032	113384221	Boreoeutheria	ortholog_one2one	82.2466	81.6022	100	100	1	Q01484
Q8C8R3	Ankyrin-2	Ank2	S	894	GMNYLRYSLEGGRSDSTIPSSDRSHTLSHAS	Yes	Q8C8R3	S894	S894	109676	ENSMUSG00000032826	ENSMUSP00000043765	Ank2	3	126715261	127292999	-1	ENSG00000145362	ANK2	ENSP00000349588	4	112818032	113384221	Boreoeutheria	ortholog_one2one	82.2466	81.6022	100	100	1	Q01484
Q8C8R3	Ankyrin-2	Ank2	S	3343	QGQETLSRAPDGRSKSESDASSLDAKTKCPV	Yes	Q8C8R3	S3343	S3343	109676	ENSMUSG00000032826	ENSMUSP00000043765	Ank2	3	126715261	127292999	-1	ENSG00000145362	ANK2	ENSP00000349588	4	112818032	113384221	Boreoeutheria	ortholog_one2one	82.2466	81.6022	100	100	1	Q01484
Q8C8R3	Ankyrin-2	Ank2	S	2718	LAEDSQTHSADAADGSDGDLNRETTQPETCD	Yes	Q8C8R3	S2718	S2718	109676	ENSMUSG00000032826	ENSMUSP00000043765	Ank2	3	126715261	127292999	-1	ENSG00000145362	ANK2	ENSP00000349588	4	112818032	113384221	Boreoeutheria	ortholog_one2one	82.2466	81.6022	100	100	1	Q01484
Q8C8R3	Ankyrin-2	Ank2	S	3236	GQDDESPESSPEEQKSVIEIPTAPVDNVPSA	Yes	Q8C8R3	S3236	S3236	109676	ENSMUSG00000032826	ENSMUSP00000043765	Ank2	3	126715261	127292999	-1	ENSG00000145362	ANK2	ENSP00000349588	4	112818032	113384221	Boreoeutheria	ortholog_one2one	82.2466	81.6022	100	100	1	Q01484
Q8C8R3	Ankyrin-2	Ank2	S	3686	GYSTFQDCLPKTEGDSPAAALSPQMHQEPVQ	Yes	Q8C8R3	S3686	S3686	109676	ENSMUSG00000032826	ENSMUSP00000043765	Ank2	3	126715261	127292999	-1	ENSG00000145362	ANK2	ENSP00000349588	4	112818032	113384221	Boreoeutheria	ortholog_one2one	82.2466	81.6022	100	100	1	Q01484
Q8C8R3	Ankyrin-2	Ank2	S	3692	DCLPKTEGDSPAAALSPQMHQEPVQQDFSGK	Yes	Q8C8R3	S3692	S3692	109676	ENSMUSG00000032826	ENSMUSP00000043765	Ank2	3	126715261	127292999	-1	ENSG00000145362	ANK2	ENSP00000349588	4	112818032	113384221	Boreoeutheria	ortholog_one2one	82.2466	81.6022	100	100	1	Q01484
Q8C8R3	Ankyrin-2	Ank2	S	1777	EDVPKRTTPRTHPAVSPSSKSSTSSKAERHS	Yes	Q8C8R3	S1777	S1777	109676	ENSMUSG00000032826	ENSMUSP00000043765	Ank2	3	126715261	127292999	-1	ENSG00000145362	ANK2	ENSP00000349588	4	112818032	113384221	Boreoeutheria	ortholog_one2one	82.2466	81.6022	100	100	1	Q01484
Q8C8R3	Ankyrin-2	Ank2	S	3744	ATAVPDSLCKTPEDISTPPEGTKPCLQTPVT	Yes	Q8C8R3	S3744	S3744	109676	ENSMUSG00000032826	ENSMUSP00000043765	Ank2	3	126715261	127292999	-1	ENSG00000145362	ANK2	ENSP00000349588	4	112818032	113384221	Boreoeutheria	ortholog_one2one	82.2466	81.6022	100	100	1	Q01484
Q8C8R3	Ankyrin-2	Ank2	S	588	AICNLNITLPIYAKESESDQEPEEEIGMTSE	Yes	Q8C8R3	S588	S588	109676	ENSMUSG00000032826	ENSMUSP00000043765	Ank2	3	126715261	127292999	-1	ENSG00000145362	ANK2	ENSP00000349588	4	112818032	113384221	Boreoeutheria	ortholog_one2one	82.2466	81.6022	100	100	1	Q01484
Q8C8R3	Ankyrin-2	Ank2	S	590	CNLNITLPIYAKESESDQEPEEEIGMTSEKN	Yes	Q8C8R3	S590	S590	109676	ENSMUSG00000032826	ENSMUSP00000043765	Ank2	3	126715261	127292999	-1	ENSG00000145362	ANK2	ENSP00000349588	4	112818032	113384221	Boreoeutheria	ortholog_one2one	82.2466	81.6022	100	100	1	Q01484
Q8C8R3	Ankyrin-2	Ank2	S	31	FNGSSQRRKRPKKSDSNASFLRAARAGNLDK;RKIPRDRMERKRKSDSNASFLRAARAGNLDK	Yes	Q8C8R3	S31	S31	109676	ENSMUSG00000032826	ENSMUSP00000043765	Ank2	3	126715261	127292999	-1	ENSG00000145362	ANK2	ENSP00000349588	4	112818032	113384221	Boreoeutheria	ortholog_one2one	82.2466	81.6022	100	100	1	Q01484
Q8C8R3	Ankyrin-2	Ank2	S	34	PRDRMERKRKSDSNASFLRAARAGNLDKVVE;SSQRRKRPKKSDSNASFLRAARAGNLDKVVE	Yes	Q8C8R3	S34	S34	109676	ENSMUSG00000032826	ENSMUSP00000043765	Ank2	3	126715261	127292999	-1	ENSG00000145362	ANK2	ENSP00000349588	4	112818032	113384221	Boreoeutheria	ortholog_one2one	82.2466	81.6022	100	100	1	Q01484
Q8C8R3	Ankyrin-2	Ank2	S	7	_________MAHAAASIKKVREAELDEKEKN	Yes	Q8C8R3	S7	S7	109676	ENSMUSG00000032826	ENSMUSP00000043765	Ank2	3	126715261	127292999	-1	ENSG00000145362	ANK2	ENSP00000349588	4	112818032	113384221	Boreoeutheria	ortholog_one2one	82.2466	81.6022	100	100	1	Q01484
Q8VD37	SH3-containing GRB2-like protein 3-interacting protein 1	Sgip1	S	149	ATVDELKASIGNIALSPSPVRKSPRRSPGAI	Yes	Q8VD37	S149	S149	73094	ENSMUSG00000028524	ENSMUSP00000063712	Sgip1	4	102598494	102830825	1	ENSG00000118473	SGIP1	ENSP00000360076	1	66533267	66751139	Eutheria	ortholog_one2one	94.7942	94.5652	100	100	1	Q9BQI5
Q8VD37	SH3-containing GRB2-like protein 3-interacting protein 1	Sgip1	S	398	AEQTFIKDDYLETLSSPKECGLGQRATPPPP	Yes	Q8VD37	S398	S398	73094	ENSMUSG00000028524	ENSMUSP00000063712	Sgip1	4	102598494	102830825	1	ENSG00000118473	SGIP1	ENSP00000360076	1	66533267	66751139	Eutheria	ortholog_one2one	94.7942	94.5652	100	100	1	Q9BQI5
Q8VD37	SH3-containing GRB2-like protein 3-interacting protein 1	Sgip1	S	24	TRKAFGIRKKEKDTDSTGSPDRDGMQPSPHE	Yes	Q8VD37	S24	S24	73094	ENSMUSG00000028524	ENSMUSP00000063712	Sgip1	4	102598494	102830825	1	ENSG00000118473	SGIP1	ENSP00000360076	1	66533267	66751139	Eutheria	ortholog_one2one	94.7942	94.5652	100	100	1	Q9BQI5
Q8VD37	SH3-containing GRB2-like protein 3-interacting protein 1	Sgip1	S	27	AFGIRKKEKDTDSTGSPDRDGMQPSPHEPPY	Yes	Q8VD37	S27	S27	73094	ENSMUSG00000028524	ENSMUSP00000063712	Sgip1	4	102598494	102830825	1	ENSG00000118473	SGIP1	ENSP00000360076	1	66533267	66751139	Eutheria	ortholog_one2one	94.7942	94.5652	100	100	1	Q9BQI5
Q8VD37	SH3-containing GRB2-like protein 3-interacting protein 1	Sgip1	S	371	GSAGPPGPPGPRHVPSPLNLEEVQKKVAEQT	Yes	Q8VD37	S371	S371	73094	ENSMUSG00000028524	ENSMUSP00000063712	Sgip1	4	102598494	102830825	1	ENSG00000118473	SGIP1	ENSP00000360076	1	66533267	66751139	Eutheria	ortholog_one2one	94.7942	94.5652	100	100	1	Q9BQI5
Q8VD37	SH3-containing GRB2-like protein 3-interacting protein 1	Sgip1	S	490	GVGDVSRPFSPPIHSSSPPPIAPLARAESTS	Yes	Q8VD37	S490	S490	73094	ENSMUSG00000028524	ENSMUSP00000063712	Sgip1	4	102598494	102830825	1	ENSG00000118473	SGIP1	ENSP00000360076	1	66533267	66751139	Eutheria	ortholog_one2one	94.7942	94.5652	100	100	1	Q9BQI5
Q8VD37	SH3-containing GRB2-like protein 3-interacting protein 1	Sgip1	S	287	GNDQAATEAKIEKLPSISDLDSIFGPVLSPK	Yes	Q8VD37	S287	S287	73094	ENSMUSG00000028524	ENSMUSP00000063712	Sgip1	4	102598494	102830825	1	ENSG00000118473	SGIP1	ENSP00000360076	1	66533267	66751139	Eutheria	ortholog_one2one	94.7942	94.5652	100	100	1	Q9BQI5
Q8VD37	SH3-containing GRB2-like protein 3-interacting protein 1	Sgip1	S	169	RKSPRRSPGAIKRNLSSEEVARPRRSTPTPE	Yes	Q8VD37	S169	S169	73094	ENSMUSG00000028524	ENSMUSP00000063712	Sgip1	4	102598494	102830825	1	ENSG00000118473	SGIP1	ENSP00000360076	1	66533267	66751139	Eutheria	ortholog_one2one	94.7942	94.5652	100	100	1	Q9BQI5
Q8VD37	SH3-containing GRB2-like protein 3-interacting protein 1	Sgip1	S	170	KSPRRSPGAIKRNLSSEEVARPRRSTPTPEL	Yes	Q8VD37	S170	S170	73094	ENSMUSG00000028524	ENSMUSP00000063712	Sgip1	4	102598494	102830825	1	ENSG00000118473	SGIP1	ENSP00000360076	1	66533267	66751139	Eutheria	ortholog_one2one	94.7942	94.5652	100	100	1	Q9BQI5
Q8VD37	SH3-containing GRB2-like protein 3-interacting protein 1	Sgip1	S	160	NIALSPSPVRKSPRRSPGAIKRNLSSEEVAR	Yes	Q8VD37	S160	S160	73094	ENSMUSG00000028524	ENSMUSP00000063712	Sgip1	4	102598494	102830825	1	ENSG00000118473	SGIP1	ENSP00000360076	1	66533267	66751139	Eutheria	ortholog_one2one	94.7942	94.5652	100	100	1	Q9BQI5
Q8VD37	SH3-containing GRB2-like protein 3-interacting protein 1	Sgip1	S	179	IKRNLSSEEVARPRRSTPTPELTSKKPLDDT	Yes	Q8VD37	S179	S179	73094	ENSMUSG00000028524	ENSMUSP00000063712	Sgip1	4	102598494	102830825	1	ENSG00000118473	SGIP1	ENSP00000360076	1	66533267	66751139	Eutheria	ortholog_one2one	94.7942	94.5652	100	100	1	Q9BQI5
Q8VD37	SH3-containing GRB2-like protein 3-interacting protein 1	Sgip1	S	265	PLPPKTVPATPPRTGSPLTVATGNDQAATEA	Yes	Q8VD37	S265	S265	73094	ENSMUSG00000028524	ENSMUSP00000063712	Sgip1	4	102598494	102830825	1	ENSG00000118473	SGIP1	ENSP00000360076	1	66533267	66751139	Eutheria	ortholog_one2one	94.7942	94.5652	100	100	1	Q9BQI5
Q8VD37	SH3-containing GRB2-like protein 3-interacting protein 1	Sgip1	S	424	TPPPPPPPTYRTVVSSPGPGSGSGTGTTSGA	Yes	Q8VD37	S424	S424	73094	ENSMUSG00000028524	ENSMUSP00000063712	Sgip1	4	102598494	102830825	1	ENSG00000118473	SGIP1	ENSP00000360076	1	66533267	66751139	Eutheria	ortholog_one2one	94.7942	94.5652	100	100	1	Q9BQI5
Q8VD37	SH3-containing GRB2-like protein 3-interacting protein 1	Sgip1	S	437	VSSPGPGSGSGTGTTSGASSPARPATPLVPC	Yes	Q8VD37	S437	S437	73094	ENSMUSG00000028524	ENSMUSP00000063712	Sgip1	4	102598494	102830825	1	ENSG00000118473	SGIP1	ENSP00000360076	1	66533267	66751139	Eutheria	ortholog_one2one	94.7942	94.5652	100	100	1	Q9BQI5
Q8VD37	SH3-containing GRB2-like protein 3-interacting protein 1	Sgip1	S	441	GPGSGSGTGTTSGASSPARPATPLVPCSTTP	Yes	Q8VD37	S441	S441	73094	ENSMUSG00000028524	ENSMUSP00000063712	Sgip1	4	102598494	102830825	1	ENSG00000118473	SGIP1	ENSP00000360076	1	66533267	66751139	Eutheria	ortholog_one2one	94.7942	94.5652	100	100	1	Q9BQI5
Q8VD37	SH3-containing GRB2-like protein 3-interacting protein 1	Sgip1	S	27	AFGIRKKEKDTDSTGSPDRDGMPSPHEPPYH	Yes	Q8VD37	S27	S27	73094	ENSMUSG00000028524	ENSMUSP00000063712	Sgip1	4	102598494	102830825	1	ENSG00000118473	SGIP1	ENSP00000360076	1	66533267	66751139	Eutheria	ortholog_one2one	94.7942	94.5652	100	100	1	Q9BQI5
Q9D415	Disks large-associated protein 1	Dlgap1	S	362	RMRSGSYIKAMGDEDSGDSDTSPKPSPKVAA	Yes	Q9D415	S362	S362	224997	ENSMUSG00000003279	ENSMUSP00000116716	Dlgap1	17	70276068	71128408	1	NA	NA	NA	NA	NA	NA	NA	NA	NA	NA	NA	NA	NA	NA
Q9D415	Disks large-associated protein 1	Dlgap1	S	169	SLEGPSKGSVNGGKASPDESQTLRYGKRSKS	Yes	Q9D415	S169	S169	224997	ENSMUSG00000003279	ENSMUSP00000116716	Dlgap1	17	70276068	71128408	1	NA	NA	NA	NA	NA	NA	NA	NA	NA	NA	NA	NA	NA	NA
Q9D415	Disks large-associated protein 1	Dlgap1	S	389	KVAARRESYLKATQPSLTELTTLKISNEHSP	Yes	Q9D415	S389	S389	224997	ENSMUSG00000003279	ENSMUSP00000116716	Dlgap1	17	70276068	71128408	1	NA	NA	NA	NA	NA	NA	NA	NA	NA	NA	NA	NA	NA	NA
Q9D415	Disks large-associated protein 1	Dlgap1	S	421	LQIRSHSYLRAVSEVSINRSLDSLDPAGLLT	Yes	Q9D415	S421	S421	224997	ENSMUSG00000003279	ENSMUSP00000116716	Dlgap1	17	70276068	71128408	1	NA	NA	NA	NA	NA	NA	NA	NA	NA	NA	NA	NA	NA	NA
Q9D415	Disks large-associated protein 1	Dlgap1	S	425	SHSYLRAVSEVSINRSLDSLDPAGLLTSPKF	Yes	Q9D415	S425	S425	224997	ENSMUSG00000003279	ENSMUSP00000116716	Dlgap1	17	70276068	71128408	1	NA	NA	NA	NA	NA	NA	NA	NA	NA	NA	NA	NA	NA	NA
Q9D415	Disks large-associated protein 1	Dlgap1	S	947	PKKPAKGPAPLIRERSLESSQRQEARKRLMA	Yes	Q9D415	S947	S947	224997	ENSMUSG00000003279	ENSMUSP00000116716	Dlgap1	17	70276068	71128408	1	NA	NA	NA	NA	NA	NA	NA	NA	NA	NA	NA	NA	NA	NA
Q9D415	Disks large-associated protein 1	Dlgap1	S	403	PSLTELTTLKISNEHSPKLQIRSHSYLRAVS	Yes	Q9D415	S403	S403	224997	ENSMUSG00000003279	ENSMUSP00000116716	Dlgap1	17	70276068	71128408	1	NA	NA	NA	NA	NA	NA	NA	NA	NA	NA	NA	NA	NA	NA
Q9D415	Disks large-associated protein 1	Dlgap1	S	154	RHLVHSVQKLFTKSHSLEGPSKGSVNGGKAS	Yes	Q9D415	S154	S154	224997	ENSMUSG00000003279	ENSMUSP00000116716	Dlgap1	17	70276068	71128408	1	NA	NA	NA	NA	NA	NA	NA	NA	NA	NA	NA	NA	NA	NA
P10637	Microtubule-associated protein tau;Microtubule-associated protein	Mapt	T	695	HGAEIVYKSPVVSGDTSPRHLSNVSSTGSID	Yes	P10637	T695	T695	17762	ENSMUSG00000018411	ENSMUSP00000102605	Mapt	11	104122216	104222916	1	ENSG00000186868	MAPT	ENSP00000262410	17	45894527	46028334	Eutheria	ortholog_one2one	71.5621	64.3457	75	0	1	P10636
P10637	Microtubule-associated protein tau;Microtubule-associated protein	Mapt	T	58	DGAEEPGSETSDAKSTPTAEDVTAPLVDERA	Yes	P10637	T58	T58	17762	ENSMUSG00000018411	ENSMUSP00000102605	Mapt	11	104122216	104222916	1	ENSG00000186868	MAPT	ENSP00000262410	17	45894527	46028334	Eutheria	ortholog_one2one	71.5621	64.3457	75	0	1	P10636
P10637	Microtubule-associated protein tau;Microtubule-associated protein	Mapt	T	473	SNATRIPAKTTPSPKTPPGSGEPPKSGERSG	Yes	P10637	T473	T473	17762	ENSMUSG00000018411	ENSMUSP00000102605	Mapt	11	104122216	104222916	1	ENSG00000186868	MAPT	ENSP00000262410	17	45894527	46028334	Eutheria	ortholog_one2one	71.5621	64.3457	75	0	1	P10636
P10637	Microtubule-associated protein tau;Microtubule-associated protein	Mapt	T	509	SPGTPGSRSRTPSLPTPPTREPKKVAVVRTP	Yes	P10637	T509	T509	17762	ENSMUSG00000018411	ENSMUSP00000102605	Mapt	11	104122216	104222916	1	ENSG00000186868	MAPT	ENSP00000262410	17	45894527	46028334	Eutheria	ortholog_one2one	71.5621	64.3457	75	0	1	P10636
P39053	Dynamin-1	Dnm1	T	511	FANAQQRSNQMNKKKTSGNQDEILVIRKGWL	Yes	P39053	T511	T511	13429	ENSMUSG00000026825	ENSMUSP00000108979	Dnm1	2	32198483	32243350	-1	ENSG00000106976	DNM1	ENSP00000362014	9	128191655	128255248	Eutheria	ortholog_one2one	98.3796	98.3796	100	100	1	Q05193
P39053	Dynamin-1	Dnm1	T	776	SWLQVQSVPAGRRSPTSSPTPQRRAPAVPPA	Yes	P39053	T776	T776	13429	ENSMUSG00000026825	ENSMUSP00000108979	Dnm1	2	32198483	32243350	-1	ENSG00000106976	DNM1	ENSP00000362014	9	128191655	128255248	Eutheria	ortholog_one2one	98.3796	98.3796	100	100	1	Q05193
P97445	Voltage-dependent P/Q-type calcium channel subunit alpha-1A	Cacna1a	T	433	PFDGALRRATLKKSKTDLLNPEEAEDQLADI	Yes	P97445	T433	T433	12286	ENSMUSG00000034656	ENSMUSP00000112436	Cacna1a	8	85065268	85366875	1	ENSG00000141837	CACNA1A	ENSP00000353362	19	13206442	13633025	Eutheria	ortholog_one2one	88.8075	87.071	100	99.7	1	O00555
Q61644	Protein kinase C and casein kinase substrate in neurons protein 1	Pacsin1	T	181	LAMTREMNSKTEQSVTPEQQKKLVDKVDKCR	Yes	Q61644	T181	T181	23969	ENSMUSG00000040276	ENSMUSP00000110523	Pacsin1	17	27874483	27930456	1	ENSG00000124507	PACSIN1	ENSP00000244458	6	34466061	34535229	Eutheria	ortholog_one2one	95.6916	95.045	100	100	1	Q9BY11
P43006	Excitatory amino acid transporter 2;Amino acid transporter	Slc1a2	T	4	____________MASTEGANNMPKQVEVRMH	Yes	P43006	T4	T4	20511	ENSMUSG00000005089	ENSMUSP00000079100	Slc1a2	2	102489004	102621129	1	ENSG00000110436	SLC1A2	ENSP00000278379	11	35251205	35420063	Eutheria	ortholog_one2one	95.1049	94.7735	100	100	1	P43004
O88935	Synapsin-1	Syn1	T	512	GPPAGSPLPQRLPSPTAAPQQSASQATPVTQ	Yes	O88935	T512	T512	20964	ENSMUSG00000037217	ENSMUSP00000111002	Syn1	X	20726750	20787243	-1	ENSG00000008056	SYN1	ENSP00000295987	X	47571901	47619857	Euarchontoglires	ortholog_one2one	96.1756	96.3121	100	0	1	P17600
O88935	Synapsin-1	Syn1	T	526	PTAAPQQSASQATPVTQGQGRQSRPVAGGPG	Yes	O88935	T526	T526	20964	ENSMUSG00000037217	ENSMUSP00000111002	Syn1	X	20726750	20787243	-1	ENSG00000008056	SYN1	ENSP00000295987	X	47571901	47619857	Euarchontoglires	ortholog_one2one	96.1756	96.3121	100	0	1	P17600
P04370	Myelin basic protein	Mbp	T	89	RGAPKRGSGKDSHTRTTHYGSLPQKSQHGRT;SRPGLCHMYKDSHTRTTHYGSLPQKSQHGRT	Yes	P04370	T89	T89	17196	ENSMUSG00000041607	ENSMUSP00000089393	Mbp	18	82493271	82603762	1	ENSG00000197971	MBP	ENSP00000348273	18	76978827	77133683	Euarchontoglires	ortholog_one2one	87.2	71.7105	100	0	1	P02686
P04370	Myelin basic protein	Mbp	T	90	GAPKRGSGKDSHTRTTHYGSLPQKSQHGRTQ;RPGLCHMYKDSHTRTTHYGSLPQKSQHGRTQ	Yes	P04370	T90	T90	17196	ENSMUSG00000041607	ENSMUSP00000089393	Mbp	18	82493271	82603762	1	ENSG00000197971	MBP	ENSP00000348273	18	76978827	77133683	Euarchontoglires	ortholog_one2one	87.2	71.7105	100	0	1	P02686
P04370	Myelin basic protein	Mbp	T	34	TMDHARHGFLPRHRDTGILDSIGRFFSGDRG	Yes	P04370	T34	T34	17196	ENSMUSG00000041607	ENSMUSP00000089393	Mbp	18	82493271	82603762	1	ENSG00000197971	MBP	ENSP00000348273	18	76978827	77133683	Euarchontoglires	ortholog_one2one	87.2	71.7105	100	0	1	P02686
P04370	Myelin basic protein	Mbp	T	122	ENPVVHFFKNIVTPRTPPPSQGKGGRDSRSG;ENPVVHFFKNIVTPRTPPPSQGKGRGLSLSR	Yes	P04370	T122	T122	17196	ENSMUSG00000041607	ENSMUSP00000089393	Mbp	18	82493271	82603762	1	ENSG00000197971	MBP	ENSP00000348273	18	76978827	77133683	Euarchontoglires	ortholog_one2one	87.2	71.7105	100	0	1	P02686
P04370	Myelin basic protein	Mbp	T	19	QKRPSQRSKYLATASTMDHARHGFLPRHRDT	Yes	P04370	T19	T19	17196	ENSMUSG00000041607	ENSMUSP00000089393	Mbp	18	82493271	82603762	1	ENSG00000197971	MBP	ENSP00000348273	18	76978827	77133683	Euarchontoglires	ortholog_one2one	87.2	71.7105	100	0	1	P02686
P04370	Myelin basic protein	Mbp	T	174	KSAHKGFKGAYDAQGTLSKIFKLGGRDSRSG	Yes	P04370	T174	T174	17196	ENSMUSG00000041607	ENSMUSP00000089393	Mbp	18	82493271	82603762	1	ENSG00000197971	MBP	ENSP00000348273	18	76978827	77133683	Euarchontoglires	ortholog_one2one	87.2	71.7105	100	0	1	P02686
P10637	Microtubule-associated protein tau;Microtubule-associated protein	Mapt	T	42	DMDHGLKAEEAGIGDTPNQEDQAAGHVTQAR	Yes	P10637	T42	T42	17762	ENSMUSG00000018411	ENSMUSP00000102605	Mapt	11	104122216	104222916	1	ENSG00000186868	MAPT	ENSP00000262410	17	45894527	46028334	Eutheria	ortholog_one2one	71.5621	64.3457	75	0	1	P10636
P11798	Calcium/calmodulin-dependent protein kinase type II subunit alpha	Camk2a	T	336	NKKNDGVKESSESTNTTIEDEDTKVRKQEII	Yes	P11798	T336	T336	12322	ENSMUSG00000024617	ENSMUSP00000099952	Camk2a	18	61058690	61121224	1	ENSG00000070808	CAMK2A	ENSP00000500386	5	150219491	150290093	Euarchontoglires	ortholog_one2one	99.7955	99.7955	100	100	1	Q9UQM7
P11798	Calcium/calmodulin-dependent protein kinase type II subunit alpha	Camk2a	T	337	KKNDGVKESSESTNTTIEDEDTKVRKQEIIK	Yes	P11798	T337	T337	12322	ENSMUSG00000024617	ENSMUSP00000099952	Camk2a	18	61058690	61121224	1	ENSG00000070808	CAMK2A	ENSP00000500386	5	150219491	150290093	Euarchontoglires	ortholog_one2one	99.7955	99.7955	100	100	1	Q9UQM7
P14873	Microtubule-associated protein 1B;MAP1B heavy chain;MAP1 light chain LC1	Map1b	T	945	FEESSETGDYEEKAETEEAEEPEEDGEDNAS	Yes	P14873	T945	T945	17755	ENSMUSG00000052727	ENSMUSP00000068374	Map1b	13	99557954	99653048	-1	ENSG00000131711	MAP1B	ENSP00000296755	5	72107234	72209565	Euarchontoglires	ortholog_one2one	91.0714	90.9238	100	0	1	P46821
P14873	Microtubule-associated protein 1B;MAP1B heavy chain;MAP1 light chain LC1	Map1b	T	527	KQPLATQKDLTGQVPTPPVKQVKLKQRADSR	Yes	P14873	T527	T527	17755	ENSMUSG00000052727	ENSMUSP00000068374	Map1b	13	99557954	99653048	-1	ENSG00000131711	MAP1B	ENSP00000296755	5	72107234	72209565	Euarchontoglires	ortholog_one2one	91.0714	90.9238	100	0	1	P46821
P14873	Microtubule-associated protein 1B;MAP1B heavy chain;MAP1 light chain LC1	Map1b	T	1521	FGSFKEDTKMSISEGTVSDKSATPVDEGVAE	Yes	P14873	T1521	T1521	17755	ENSMUSG00000052727	ENSMUSP00000068374	Map1b	13	99557954	99653048	-1	ENSG00000131711	MAP1B	ENSP00000296755	5	72107234	72209565	Euarchontoglires	ortholog_one2one	91.0714	90.9238	100	0	1	P46821
P14873	Microtubule-associated protein 1B;MAP1B heavy chain;MAP1 light chain LC1	Map1b	T	1945	EDGGYTCEITEKTTRTPEEGGYSYEISEKTT	Yes	P14873	T1945	T1945	17755	ENSMUSG00000052727	ENSMUSP00000068374	Map1b	13	99557954	99653048	-1	ENSG00000131711	MAP1B	ENSP00000296755	5	72107234	72209565	Euarchontoglires	ortholog_one2one	91.0714	90.9238	100	0	1	P46821
P68404	Protein kinase C beta type	Prkcb	T	641	AENFDRFFTRHPPVLTPPDQEVIRNIDQSEF	Yes	P68404	T641	T641	18751	ENSMUSG00000052889	ENSMUSP00000138788	Prkcb	7	121887974	122233625	1	ENSG00000166501	PRKCB	ENSP00000496129	16	23835983	24220611	Euarchontoglires	ortholog_one2one	98.8113	98.8113	100	0	1	P05771
Q3UHJ0	AP2-associated protein kinase 1	Aak1	T	651	DVTHSAVFGVPASKSTQLLQAAAAEASLNKS	Yes	Q3UHJ0	T651	T651	269774	ENSMUSG00000057230	ENSMUSP00000086948	Aak1	6	86826499	86980205	1	ENSG00000115977	AAK1	ENSP00000386456	2	69457997	69674349	Euarchontoglires	ortholog_one2one	90.4067	90.2185	100	100	1	Q2M2I8
Q3UHJ0	AP2-associated protein kinase 1	Aak1	T	618	TTPPPTIQGQKVGSLTPPSSPKTQRAGHRRI	Yes	Q3UHJ0	T618	T618	269774	ENSMUSG00000057230	ENSMUSP00000086948	Aak1	6	86826499	86980205	1	ENSG00000115977	AAK1	ENSP00000386456	2	69457997	69674349	Euarchontoglires	ortholog_one2one	90.4067	90.2185	100	100	1	Q2M2I8
Q3UHJ0	AP2-associated protein kinase 1	Aak1	T	603	PGQIQAPVRQQPKVQTTPPPTIQGQKVGSLT	Yes	Q3UHJ0	T603	T603	269774	ENSMUSG00000057230	ENSMUSP00000086948	Aak1	6	86826499	86980205	1	ENSG00000115977	AAK1	ENSP00000386456	2	69457997	69674349	Euarchontoglires	ortholog_one2one	90.4067	90.2185	100	100	1	Q2M2I8
Q3UHJ0	AP2-associated protein kinase 1	Aak1	T	604	GQIQAPVRQQPKVQTTPPPTIQGQKVGSLTP	Yes	Q3UHJ0	T604	T604	269774	ENSMUSG00000057230	ENSMUSP00000086948	Aak1	6	86826499	86980205	1	ENSG00000115977	AAK1	ENSP00000386456	2	69457997	69674349	Euarchontoglires	ortholog_one2one	90.4067	90.2185	100	100	1	Q2M2I8
Q8C8R3	Ankyrin-2	Ank2	T	2205	SEESYKHEGLAETPETSPESLSFSPKKSEEQ	Yes	Q8C8R3	T2205	T2205	109676	ENSMUSG00000032826	ENSMUSP00000043765	Ank2	3	126715261	127292999	-1	ENSG00000145362	ANK2	ENSP00000349588	4	112818032	113384221	Boreoeutheria	ortholog_one2one	82.2466	81.6022	100	100	1	Q01484
Q8C8R3	Ankyrin-2	Ank2	T	3785	PEEASEPKEESSPRKTSLVIVESTDDQSQVF	Yes	Q8C8R3	T3785	T3785	109676	ENSMUSG00000032826	ENSMUSP00000043765	Ank2	3	126715261	127292999	-1	ENSG00000145362	ANK2	ENSP00000349588	4	112818032	113384221	Boreoeutheria	ortholog_one2one	82.2466	81.6022	100	100	1	Q01484
Q8C8R3	Ankyrin-2	Ank2	T	3050	TTPDTTPARTPTEEGTPTSEQNPFLFQEGKL	Yes	Q8C8R3	T3050	T3050	109676	ENSMUSG00000032826	ENSMUSP00000043765	Ank2	3	126715261	127292999	-1	ENSG00000145362	ANK2	ENSP00000349588	4	112818032	113384221	Boreoeutheria	ortholog_one2one	82.2466	81.6022	100	100	1	Q01484
Q8C8R3	Ankyrin-2	Ank2	T	1824	SSKNEKLSPVSPSAKTERHSPVFSGKPEKHS	Yes	Q8C8R3	T1824	T1824	109676	ENSMUSG00000032826	ENSMUSP00000043765	Ank2	3	126715261	127292999	-1	ENSG00000145362	ANK2	ENSP00000349588	4	112818032	113384221	Boreoeutheria	ortholog_one2one	82.2466	81.6022	100	100	1	Q01484
Q8C8R3	Ankyrin-2	Ank2	T	3739	EDPQKATAVPDSLCKTPEDISTPPEGTKPCL	Yes	Q8C8R3	T3739	T3739	109676	ENSMUSG00000032826	ENSMUSP00000043765	Ank2	3	126715261	127292999	-1	ENSG00000145362	ANK2	ENSP00000349588	4	112818032	113384221	Boreoeutheria	ortholog_one2one	82.2466	81.6022	100	100	1	Q01484
Q8C8R3	Ankyrin-2	Ank2	T	2333	SAFKTQSESETQESLTPSEVTKPFPPSDASV	Yes	Q8C8R3	T2333	T2333	109676	ENSMUSG00000032826	ENSMUSP00000043765	Ank2	3	126715261	127292999	-1	ENSG00000145362	ANK2	ENSP00000349588	4	112818032	113384221	Boreoeutheria	ortholog_one2one	82.2466	81.6022	100	100	1	Q01484
Q8C8R3	Ankyrin-2	Ank2	T	2232	SEEQIGEAKETTKVGTPTDIHSEKELPITND	Yes	Q8C8R3	T2232	T2232	109676	ENSMUSG00000032826	ENSMUSP00000043765	Ank2	3	126715261	127292999	-1	ENSG00000145362	ANK2	ENSP00000349588	4	112818032	113384221	Boreoeutheria	ortholog_one2one	82.2466	81.6022	100	100	1	Q01484
Q8VD37	SH3-containing GRB2-like protein 3-interacting protein 1	Sgip1	T	335	PEHVTPELTPREQVVTPPAASDIPADSPAPA	Yes	Q8VD37	T335	T335	73094	ENSMUSG00000028524	ENSMUSP00000063712	Sgip1	4	102598494	102830825	1	ENSG00000118473	SGIP1	ENSP00000360076	1	66533267	66751139	Eutheria	ortholog_one2one	94.7942	94.5652	100	100	1	Q9BQI5
Q8VD37	SH3-containing GRB2-like protein 3-interacting protein 1	Sgip1	T	180	KRNLSSEEVARPRRSTPTPELTSKKPLDDTL	Yes	Q8VD37	T180	T180	73094	ENSMUSG00000028524	ENSMUSP00000063712	Sgip1	4	102598494	102830825	1	ENSG00000118473	SGIP1	ENSP00000360076	1	66533267	66751139	Eutheria	ortholog_one2one	94.7942	94.5652	100	100	1	Q9BQI5
Q8VD37	SH3-containing GRB2-like protein 3-interacting protein 1	Sgip1	T	96	LDEEGYSIRPEEPGSTKGKHFYSSSESEEEE	Yes	Q8VD37	T96	T96	73094	ENSMUSG00000028524	ENSMUSP00000063712	Sgip1	4	102598494	102830825	1	ENSG00000118473	SGIP1	ENSP00000360076	1	66533267	66751139	Eutheria	ortholog_one2one	94.7942	94.5652	100	100	1	Q9BQI5
P04370	Myelin basic protein	Mbp	Y	92	GLCHMYKDSHTRTTHYGSLPQKSQHGRTQDE;PKRGSGKDSHTRTTHYGSLPQKSQHGRTQDE	Yes	P04370	Y92	Y92	17196	ENSMUSG00000041607	ENSMUSP00000089393	Mbp	18	82493271	82603762	1	ENSG00000197971	MBP	ENSP00000348273	18	76978827	77133683	Euarchontoglires	ortholog_one2one	87.2	71.7105	100	0	1	P02686
P10637	Microtubule-associated protein tau;Microtubule-associated protein	Mapt	S	688	NAKAKTDHGAEIVYKSPVVSGDTSPRHLSNV	Yes	P10637	S688	S688	17762	ENSMUSG00000018411	ENSMUSP00000102605	Mapt	11	104122216	104222916	1	ENSG00000186868	MAPT	ENSP00000262410	17	45894527	46028334	Eutheria	ortholog_one2one	71.5621	64.3457	75	0	1	P10636
P10637	Microtubule-associated protein tau;Microtubule-associated protein	Mapt	S	692	KTDHGAEIVYKSPVVSGDTSPRHLSNVSSTG	Yes	P10637	S692	S692	17762	ENSMUSG00000018411	ENSMUSP00000102605	Mapt	11	104122216	104222916	1	ENSG00000186868	MAPT	ENSP00000262410	17	45894527	46028334	Eutheria	ortholog_one2one	71.5621	64.3457	75	0	1	P10636
P10637	Microtubule-associated protein tau;Microtubule-associated protein	Mapt	S	696	GAEIVYKSPVVSGDTSPRHLSNVSSTGSIDM	Yes	P10637	S696	S696	17762	ENSMUSG00000018411	ENSMUSP00000102605	Mapt	11	104122216	104222916	1	ENSG00000186868	MAPT	ENSP00000262410	17	45894527	46028334	Eutheria	ortholog_one2one	71.5621	64.3457	75	0	1	P10636
P10637	Microtubule-associated protein tau;Microtubule-associated protein	Mapt	S	701	YKSPVVSGDTSPRHLSNVSSTGSIDMVDSPQ	Yes	P10637	S701	S701	17762	ENSMUSG00000018411	ENSMUSP00000102605	Mapt	11	104122216	104222916	1	ENSG00000186868	MAPT	ENSP00000262410	17	45894527	46028334	Eutheria	ortholog_one2one	71.5621	64.3457	75	0	1	P10636
P10637	Microtubule-associated protein tau;Microtubule-associated protein	Mapt	S	704	PVVSGDTSPRHLSNVSSTGSIDMVDSPQLAT	Yes	P10637	S704	S704	17762	ENSMUSG00000018411	ENSMUSP00000102605	Mapt	11	104122216	104222916	1	ENSG00000186868	MAPT	ENSP00000262410	17	45894527	46028334	Eutheria	ortholog_one2one	71.5621	64.3457	75	0	1	P10636
P10637	Microtubule-associated protein tau;Microtubule-associated protein	Mapt	S	705	VVSGDTSPRHLSNVSSTGSIDMVDSPQLATL	Yes	P10637	S705	S705	17762	ENSMUSG00000018411	ENSMUSP00000102605	Mapt	11	104122216	104222916	1	ENSG00000186868	MAPT	ENSP00000262410	17	45894527	46028334	Eutheria	ortholog_one2one	71.5621	64.3457	75	0	1	P10636
P10637	Microtubule-associated protein tau;Microtubule-associated protein	Mapt	S	708	GDTSPRHLSNVSSTGSIDMVDSPQLATLADE	Yes	P10637	S708	S708	17762	ENSMUSG00000018411	ENSMUSP00000102605	Mapt	11	104122216	104222916	1	ENSG00000186868	MAPT	ENSP00000262410	17	45894527	46028334	Eutheria	ortholog_one2one	71.5621	64.3457	75	0	1	P10636
P10637	Microtubule-associated protein tau;Microtubule-associated protein	Mapt	S	714	HLSNVSSTGSIDMVDSPQLATLADEVSASLA	Yes	P10637	S714	S714	17762	ENSMUSG00000018411	ENSMUSP00000102605	Mapt	11	104122216	104222916	1	ENSG00000186868	MAPT	ENSP00000262410	17	45894527	46028334	Eutheria	ortholog_one2one	71.5621	64.3457	75	0	1	P10636
P10637	Microtubule-associated protein tau;Microtubule-associated protein	Mapt	S	470	KGTSNATRIPAKTTPSPKTPPGSGEPPKSGE	Yes	P10637	S470	S470	17762	ENSMUSG00000018411	ENSMUSP00000102605	Mapt	11	104122216	104222916	1	ENSG00000186868	MAPT	ENSP00000262410	17	45894527	46028334	Eutheria	ortholog_one2one	71.5621	64.3457	75	0	1	P10636
P10637	Microtubule-associated protein tau;Microtubule-associated protein	Mapt	S	477	RIPAKTTPSPKTPPGSGEPPKSGERSGYSSP	Yes	P10637	S477	S477	17762	ENSMUSG00000018411	ENSMUSP00000102605	Mapt	11	104122216	104222916	1	ENSG00000186868	MAPT	ENSP00000262410	17	45894527	46028334	Eutheria	ortholog_one2one	71.5621	64.3457	75	0	1	P10636
P10637	Microtubule-associated protein tau;Microtubule-associated protein	Mapt	S	487	KTPPGSGEPPKSGERSGYSSPGSPGTPGSRS	Yes	P10637	S487	S487	17762	ENSMUSG00000018411	ENSMUSP00000102605	Mapt	11	104122216	104222916	1	ENSG00000186868	MAPT	ENSP00000262410	17	45894527	46028334	Eutheria	ortholog_one2one	71.5621	64.3457	75	0	1	P10636
P10637	Microtubule-associated protein tau;Microtubule-associated protein	Mapt	S	490	PGSGEPPKSGERSGYSSPGSPGTPGSRSRTP	Yes	P10637	S490	S490	17762	ENSMUSG00000018411	ENSMUSP00000102605	Mapt	11	104122216	104222916	1	ENSG00000186868	MAPT	ENSP00000262410	17	45894527	46028334	Eutheria	ortholog_one2one	71.5621	64.3457	75	0	1	P10636
P10637	Microtubule-associated protein tau;Microtubule-associated protein	Mapt	S	491	GSGEPPKSGERSGYSSPGSPGTPGSRSRTPS	Yes	P10637	S491	S491	17762	ENSMUSG00000018411	ENSMUSP00000102605	Mapt	11	104122216	104222916	1	ENSG00000186868	MAPT	ENSP00000262410	17	45894527	46028334	Eutheria	ortholog_one2one	71.5621	64.3457	75	0	1	P10636
P10637	Microtubule-associated protein tau;Microtubule-associated protein	Mapt	S	494	EPPKSGERSGYSSPGSPGTPGSRSRTPSLPT	Yes	P10637	S494	S494	17762	ENSMUSG00000018411	ENSMUSP00000102605	Mapt	11	104122216	104222916	1	ENSG00000186868	MAPT	ENSP00000262410	17	45894527	46028334	Eutheria	ortholog_one2one	71.5621	64.3457	75	0	1	P10636
P10637	Microtubule-associated protein tau;Microtubule-associated protein	Mapt	S	502	SGYSSPGSPGTPGSRSRTPSLPTPPTREPKK	Yes	P10637	S502	S502	17762	ENSMUSG00000018411	ENSMUSP00000102605	Mapt	11	104122216	104222916	1	ENSG00000186868	MAPT	ENSP00000262410	17	45894527	46028334	Eutheria	ortholog_one2one	71.5621	64.3457	75	0	1	P10636
P10637	Microtubule-associated protein tau;Microtubule-associated protein	Mapt	S	506	SPGSPGTPGSRSRTPSLPTPPTREPKKVAVV	Yes	P10637	S506	S506	17762	ENSMUSG00000018411	ENSMUSP00000102605	Mapt	11	104122216	104222916	1	ENSG00000186868	MAPT	ENSP00000262410	17	45894527	46028334	Eutheria	ortholog_one2one	71.5621	64.3457	75	0	1	P10636
P10637	Microtubule-associated protein tau;Microtubule-associated protein	Mapt	S	527	TREPKKVAVVRTPPKSPSASKSRLQTAPVPM	Yes	P10637	S527	S527	17762	ENSMUSG00000018411	ENSMUSP00000102605	Mapt	11	104122216	104222916	1	ENSG00000186868	MAPT	ENSP00000262410	17	45894527	46028334	Eutheria	ortholog_one2one	71.5621	64.3457	75	0	1	P10636
Q7TQF7	Amphiphysin	Amph	S	262	GAPSDSGPLRIAKTPSPPEEPSPLPSPTASP	Yes	Q7TQF7	S262	S262	218038	ENSMUSG00000021314	ENSMUSP00000003345	Amph	13	19132375	19335091	1	ENSG00000078053	AMPH	ENSP00000348602	7	38383704	38631420	Euarchontoglires	ortholog_one2one	68.6585	81.0072	75	0	1	P49418
Q7TQF7	Amphiphysin	Amph	S	272	IAKTPSPPEEPSPLPSPTASPNHTLAPASPA	Yes	Q7TQF7	S272	S272	218038	ENSMUSG00000021314	ENSMUSP00000003345	Amph	13	19132375	19335091	1	ENSG00000078053	AMPH	ENSP00000348602	7	38383704	38631420	Euarchontoglires	ortholog_one2one	68.6585	81.0072	75	0	1	P49418
P39053	Dynamin-1	Dnm1	S	774	DDSWLQVQSVPAGRRSPTSSPTPQRRAPAVP	Yes	P39053	S774	S774	13429	ENSMUSG00000026825	ENSMUSP00000108979	Dnm1	2	32198483	32243350	-1	ENSG00000106976	DNM1	ENSP00000362014	9	128191655	128255248	Eutheria	ortholog_one2one	98.3796	98.3796	100	100	1	Q05193
P39053	Dynamin-1	Dnm1	S	778	LQVQSVPAGRRSPTSSPTPQRRAPAVPPARP	Yes	P39053	S778	S778	13429	ENSMUSG00000026825	ENSMUSP00000108979	Dnm1	2	32198483	32243350	-1	ENSG00000106976	DNM1	ENSP00000362014	9	128191655	128255248	Eutheria	ortholog_one2one	98.3796	98.3796	100	100	1	Q05193
P39053	Dynamin-1	Dnm1	S	847	VPSRPNRAPPGVPSRSGQASPSRPESPRPPF	Yes	P39053	S847	S847	13429	ENSMUSG00000026825	ENSMUSP00000108979	Dnm1	2	32198483	32243350	-1	ENSG00000106976	DNM1	ENSP00000362014	9	128191655	128255248	Eutheria	ortholog_one2one	98.3796	98.3796	100	100	1	Q05193
P39053	Dynamin-1	Dnm1	S	851	PNRAPPGVPSRSGQASPSRPESPRPPFDL__	Yes	P39053	S851	S851	13429	ENSMUSG00000026825	ENSMUSP00000108979	Dnm1	2	32198483	32243350	-1	ENSG00000106976	DNM1	ENSP00000362014	9	128191655	128255248	Eutheria	ortholog_one2one	98.3796	98.3796	100	100	1	Q05193
P39053	Dynamin-1	Dnm1	S	853	RAPPGVPSRSGQASPSRPESPRPPFDL____	Yes	P39053	S853	S853	13429	ENSMUSG00000026825	ENSMUSP00000108979	Dnm1	2	32198483	32243350	-1	ENSG00000106976	DNM1	ENSP00000362014	9	128191655	128255248	Eutheria	ortholog_one2one	98.3796	98.3796	100	100	1	Q05193
P39053	Dynamin-1	Dnm1	S	857	GVPSRSGQASPSRPESPRPPFDL________	Yes	P39053	S857	S857	13429	ENSMUSG00000026825	ENSMUSP00000108979	Dnm1	2	32198483	32243350	-1	ENSG00000106976	DNM1	ENSP00000362014	9	128191655	128255248	Eutheria	ortholog_one2one	98.3796	98.3796	100	100	1	Q05193
P97445	Voltage-dependent P/Q-type calcium channel subunit alpha-1A	Cacna1a	S	2318	SPREPPGGAHDPAPRSPRTPRAAGCASPRHG	Yes	P97445	S2318	S2318	12286	ENSMUSG00000034656	ENSMUSP00000112436	Cacna1a	8	85065268	85366875	1	ENSG00000141837	CACNA1A	ENSP00000353362	19	13206442	13633025	Eutheria	ortholog_one2one	88.8075	87.071	100	99.7	1	O00555
P97445	Voltage-dependent P/Q-type calcium channel subunit alpha-1A	Cacna1a	S	752	NQKLALQKAKEVAEVSPLSAANMSIAVKEQQ	Yes	P97445	S752	S752	12286	ENSMUSG00000034656	ENSMUSP00000112436	Cacna1a	8	85065268	85366875	1	ENSG00000141837	CACNA1A	ENSP00000353362	19	13206442	13633025	Eutheria	ortholog_one2one	88.8075	87.071	100	99.7	1	O00555
P97445	Voltage-dependent P/Q-type calcium channel subunit alpha-1A	Cacna1a	S	755	LALQKAKEVAEVSPLSAANMSIAVKEQQKNQ	Yes	P97445	S755	S755	12286	ENSMUSG00000034656	ENSMUSP00000112436	Cacna1a	8	85065268	85366875	1	ENSG00000141837	CACNA1A	ENSP00000353362	19	13206442	13633025	Eutheria	ortholog_one2one	88.8075	87.071	100	99.7	1	O00555
P97445	Voltage-dependent P/Q-type calcium channel subunit alpha-1A	Cacna1a	S	2303	PEGPRPRGADYTEPDSPREPPGGAHDPAPRS	Yes	P97445	S2303	S2303	12286	ENSMUSG00000034656	ENSMUSP00000112436	Cacna1a	8	85065268	85366875	1	ENSG00000141837	CACNA1A	ENSP00000353362	19	13206442	13633025	Eutheria	ortholog_one2one	88.8075	87.071	100	99.7	1	O00555
P97445	Voltage-dependent P/Q-type calcium channel subunit alpha-1A	Cacna1a	S	1038	LDNMKNNKLATGEPASPHDSLGHSGLPPSPA	Yes	P97445	S1038	S1038	12286	ENSMUSG00000034656	ENSMUSP00000112436	Cacna1a	8	85065268	85366875	1	ENSG00000141837	CACNA1A	ENSP00000353362	19	13206442	13633025	Eutheria	ortholog_one2one	88.8075	87.071	100	99.7	1	O00555
P97445	Voltage-dependent P/Q-type calcium channel subunit alpha-1A	Cacna1a	S	1042	KNNKLATGEPASPHDSLGHSGLPPSPAKIGN	Yes	P97445	S1042	S1042	12286	ENSMUSG00000034656	ENSMUSP00000112436	Cacna1a	8	85065268	85366875	1	ENSG00000141837	CACNA1A	ENSP00000353362	19	13206442	13633025	Eutheria	ortholog_one2one	88.8075	87.071	100	99.7	1	O00555
P97445	Voltage-dependent P/Q-type calcium channel subunit alpha-1A	Cacna1a	S	1051	PASPHDSLGHSGLPPSPAKIGNSTNPGPALA	Yes	P97445	S1051	S1051	12286	ENSMUSG00000034656	ENSMUSP00000112436	Cacna1a	8	85065268	85366875	1	ENSG00000141837	CACNA1A	ENSP00000353362	19	13206442	13633025	Eutheria	ortholog_one2one	88.8075	87.071	100	99.7	1	O00555
P97445	Voltage-dependent P/Q-type calcium channel subunit alpha-1A	Cacna1a	S	2200	PDTGRARAREQRWSRSPSEGREHTTHRQGSS	Yes	P97445	S2200	S2200	12286	ENSMUSG00000034656	ENSMUSP00000112436	Cacna1a	8	85065268	85366875	1	ENSG00000141837	CACNA1A	ENSP00000353362	19	13206442	13633025	Eutheria	ortholog_one2one	88.8075	87.071	100	99.7	1	O00555
P97445	Voltage-dependent P/Q-type calcium channel subunit alpha-1A	Cacna1a	S	2202	TGRARAREQRWSRSPSEGREHTTHRQGSSSV	Yes	P97445	S2202	S2202	12286	ENSMUSG00000034656	ENSMUSP00000112436	Cacna1a	8	85065268	85366875	1	ENSG00000141837	CACNA1A	ENSP00000353362	19	13206442	13633025	Eutheria	ortholog_one2one	88.8075	87.071	100	99.7	1	O00555
Q61644	Protein kinase C and casein kinase substrate in neurons protein 1	Pacsin1	S	343	ATGAVESTSQAGDRGSVSSYDRGQTYATEWS	Yes	Q61644	S343	S343	23969	ENSMUSG00000040276	ENSMUSP00000110523	Pacsin1	17	27874483	27930456	1	ENSG00000124507	PACSIN1	ENSP00000244458	6	34466061	34535229	Eutheria	ortholog_one2one	95.6916	95.045	100	100	1	Q9BY11
Q61644	Protein kinase C and casein kinase substrate in neurons protein 1	Pacsin1	S	345	GAVESTSQAGDRGSVSSYDRGQTYATEWSDD	Yes	Q61644	S345	S345	23969	ENSMUSG00000040276	ENSMUSP00000110523	Pacsin1	17	27874483	27930456	1	ENSG00000124507	PACSIN1	ENSP00000244458	6	34466061	34535229	Eutheria	ortholog_one2one	95.6916	95.045	100	100	1	Q9BY11
Q61644	Protein kinase C and casein kinase substrate in neurons protein 1	Pacsin1	S	346	AVESTSQAGDRGSVSSYDRGQTYATEWSDDE	Yes	Q61644	S346	S346	23969	ENSMUSG00000040276	ENSMUSP00000110523	Pacsin1	17	27874483	27930456	1	ENSG00000124507	PACSIN1	ENSP00000244458	6	34466061	34535229	Eutheria	ortholog_one2one	95.6916	95.045	100	100	1	Q9BY11
P43006	Excitatory amino acid transporter 2;Amino acid transporter	Slc1a2	S	21	GANNMPKQVEVRMHDSHLSSDEPKHRNLGMR	Yes	P43006	S21	S21	20511	ENSMUSG00000005089	ENSMUSP00000079100	Slc1a2	2	102489004	102621129	1	ENSG00000110436	SLC1A2	ENSP00000278379	11	35251205	35420063	Eutheria	ortholog_one2one	95.1049	94.7735	100	100	1	P43004
P43006	Excitatory amino acid transporter 2;Amino acid transporter	Slc1a2	S	24	NMPKQVEVRMHDSHLSSDEPKHRNLGMRMCD	Yes	P43006	S24	S24	20511	ENSMUSG00000005089	ENSMUSP00000079100	Slc1a2	2	102489004	102621129	1	ENSG00000110436	SLC1A2	ENSP00000278379	11	35251205	35420063	Eutheria	ortholog_one2one	95.1049	94.7735	100	100	1	P43004
P43006	Excitatory amino acid transporter 2;Amino acid transporter	Slc1a2	S	25	MPKQVEVRMHDSHLSSDEPKHRNLGMRMCDK	Yes	P43006	S25	S25	20511	ENSMUSG00000005089	ENSMUSP00000079100	Slc1a2	2	102489004	102621129	1	ENSG00000110436	SLC1A2	ENSP00000278379	11	35251205	35420063	Eutheria	ortholog_one2one	95.1049	94.7735	100	100	1	P43004
P16546	Spectrin alpha chain, non-erythrocytic 1	Sptan1	S	1031	VPAAYVKKLDPAQSASRENLLEEQGSIALRQ	Yes	P16546	S1031	S1031	20740	ENSMUSG00000057738	ENSMUSP00000092697	Sptan1	2	29855572	29921463	1	ENSG00000197694	SPTAN1	ENSP00000361824	9	128552558	128633662	Euarchontoglires	ortholog_one2one	97.1978	98.0218	100	100	1	Q13813
P16546	Spectrin alpha chain, non-erythrocytic 1	Sptan1	S	1041	PAQSASRENLLEEQGSIALRQGQIDNQTRIT	Yes	P16546	S1041	S1041	20740	ENSMUSG00000057738	ENSMUSP00000092697	Sptan1	2	29855572	29921463	1	ENSG00000197694	SPTAN1	ENSP00000361824	9	128552558	128633662	Euarchontoglires	ortholog_one2one	97.1978	98.0218	100	100	1	Q13813
P31750	RAC-alpha serine/threonine-protein kinase	Akt1	S	122	ADGLKRQEEETMDFRSGSPSDNSGAEEMEVS	Yes	P31750	S122	S122	11651	ENSMUSG00000001729	ENSMUSP00000001780	Akt1	12	112620255	112641318	-1	ENSG00000142208	AKT1	ENSP00000497822	14	104769349	104795751	Eutheria	ortholog_one2one	98.3333	98.3333	100	100	1	P31749
P31750	RAC-alpha serine/threonine-protein kinase	Akt1	S	124	GLKRQEEETMDFRSGSPSDNSGAEEMEVSLA	Yes	P31750	S124	S124	11651	ENSMUSG00000001729	ENSMUSP00000001780	Akt1	12	112620255	112641318	-1	ENSG00000142208	AKT1	ENSP00000497822	14	104769349	104795751	Eutheria	ortholog_one2one	98.3333	98.3333	100	100	1	P31749
P31750	RAC-alpha serine/threonine-protein kinase	Akt1	S	126	KRQEEETMDFRSGSPSDNSGAEEMEVSLAKP	Yes	P31750	S126	S126	11651	ENSMUSG00000001729	ENSMUSP00000001780	Akt1	12	112620255	112641318	-1	ENSG00000142208	AKT1	ENSP00000497822	14	104769349	104795751	Eutheria	ortholog_one2one	98.3333	98.3333	100	100	1	P31749
P31750	RAC-alpha serine/threonine-protein kinase	Akt1	S	129	EEETMDFRSGSPSDNSGAEEMEVSLAKPKHR	Yes	P31750	S129	S129	11651	ENSMUSG00000001729	ENSMUSP00000001780	Akt1	12	112620255	112641318	-1	ENSG00000142208	AKT1	ENSP00000497822	14	104769349	104795751	Eutheria	ortholog_one2one	98.3333	98.3333	100	100	1	P31749
O88935	Synapsin-1	Syn1	S	62	ATASAERASTAAPVASPAAPSPGSSGGGGFF	Yes	O88935	S62	S62	20964	ENSMUSG00000037217	ENSMUSP00000111002	Syn1	X	20726750	20787243	-1	ENSG00000008056	SYN1	ENSP00000295987	X	47571901	47619857	Euarchontoglires	ortholog_one2one	96.1756	96.3121	100	0	1	P17600
O88935	Synapsin-1	Syn1	S	67	ERASTAAPVASPAAPSPGSSGGGGFFSSLSN	Yes	O88935	S67	S67	20964	ENSMUSG00000037217	ENSMUSP00000111002	Syn1	X	20726750	20787243	-1	ENSG00000008056	SYN1	ENSP00000295987	X	47571901	47619857	Euarchontoglires	ortholog_one2one	96.1756	96.3121	100	0	1	P17600
O88935	Synapsin-1	Syn1	S	70	STAAPVASPAAPSPGSSGGGGFFSSLSNAVK	Yes	O88935	S70	S70	20964	ENSMUSG00000037217	ENSMUSP00000111002	Syn1	X	20726750	20787243	-1	ENSG00000008056	SYN1	ENSP00000295987	X	47571901	47619857	Euarchontoglires	ortholog_one2one	96.1756	96.3121	100	0	1	P17600
O88935	Synapsin-1	Syn1	S	71	TAAPVASPAAPSPGSSGGGGFFSSLSNAVKQ	Yes	O88935	S71	S71	20964	ENSMUSG00000037217	ENSMUSP00000111002	Syn1	X	20726750	20787243	-1	ENSG00000008056	SYN1	ENSP00000295987	X	47571901	47619857	Euarchontoglires	ortholog_one2one	96.1756	96.3121	100	0	1	P17600
O88935	Synapsin-1	Syn1	S	81	PSPGSSGGGGFFSSLSNAVKQTTAAAAATFS	Yes	O88935	S81	S81	20964	ENSMUSG00000037217	ENSMUSP00000111002	Syn1	X	20726750	20787243	-1	ENSG00000008056	SYN1	ENSP00000295987	X	47571901	47619857	Euarchontoglires	ortholog_one2one	96.1756	96.3121	100	0	1	P17600
O88935	Synapsin-1	Syn1	S	427	NKMTQALPRQPQRDASPGRGSHSQSSSPGAL	Yes	O88935	S427	S427	20964	ENSMUSG00000037217	ENSMUSP00000111002	Syn1	X	20726750	20787243	-1	ENSG00000008056	SYN1	ENSP00000295987	X	47571901	47619857	Euarchontoglires	ortholog_one2one	96.1756	96.3121	100	0	1	P17600
O88935	Synapsin-1	Syn1	S	432	ALPRQPQRDASPGRGSHSQSSSPGALTLGRQ	Yes	O88935	S432	S432	20964	ENSMUSG00000037217	ENSMUSP00000111002	Syn1	X	20726750	20787243	-1	ENSG00000008056	SYN1	ENSP00000295987	X	47571901	47619857	Euarchontoglires	ortholog_one2one	96.1756	96.3121	100	0	1	P17600
O88935	Synapsin-1	Syn1	S	434	PRQPQRDASPGRGSHSQSSSPGALTLGRQTS	Yes	O88935	S434	S434	20964	ENSMUSG00000037217	ENSMUSP00000111002	Syn1	X	20726750	20787243	-1	ENSG00000008056	SYN1	ENSP00000295987	X	47571901	47619857	Euarchontoglires	ortholog_one2one	96.1756	96.3121	100	0	1	P17600
O88935	Synapsin-1	Syn1	S	437	PQRDASPGRGSHSQSSSPGALTLGRQTSQQP	Yes	O88935	S437	S437	20964	ENSMUSG00000037217	ENSMUSP00000111002	Syn1	X	20726750	20787243	-1	ENSG00000008056	SYN1	ENSP00000295987	X	47571901	47619857	Euarchontoglires	ortholog_one2one	96.1756	96.3121	100	0	1	P17600
O88935	Synapsin-1	Syn1	S	438	QRDASPGRGSHSQSSSPGALTLGRQTSQQPA	Yes	O88935	S438	S438	20964	ENSMUSG00000037217	ENSMUSP00000111002	Syn1	X	20726750	20787243	-1	ENSG00000008056	SYN1	ENSP00000295987	X	47571901	47619857	Euarchontoglires	ortholog_one2one	96.1756	96.3121	100	0	1	P17600
O88935	Synapsin-1	Syn1	S	518	PLPQRLPSPTAAPQQSASQATPVTQGQGRQS	Yes	O88935	S518	S518	20964	ENSMUSG00000037217	ENSMUSP00000111002	Syn1	X	20726750	20787243	-1	ENSG00000008056	SYN1	ENSP00000295987	X	47571901	47619857	Euarchontoglires	ortholog_one2one	96.1756	96.3121	100	0	1	P17600
O88935	Synapsin-1	Syn1	S	551	VAGGPGAPPAARPPASPSPQRQAGAPQATRQ	Yes	O88935	S551	S551	20964	ENSMUSG00000037217	ENSMUSP00000111002	Syn1	X	20726750	20787243	-1	ENSG00000008056	SYN1	ENSP00000295987	X	47571901	47619857	Euarchontoglires	ortholog_one2one	96.1756	96.3121	100	0	1	P17600
O88935	Synapsin-1	Syn1	S	553	GGPGAPPAARPPASPSPQRQAGAPQATRQAS	Yes	O88935	S553	S553	20964	ENSMUSG00000037217	ENSMUSP00000111002	Syn1	X	20726750	20787243	-1	ENSG00000008056	SYN1	ENSP00000295987	X	47571901	47619857	Euarchontoglires	ortholog_one2one	96.1756	96.3121	100	0	1	P17600
O88935	Synapsin-1	Syn1	S	568	SPQRQAGAPQATRQASISGPAPTKASGAPPG	Yes	O88935	S568	S568	20964	ENSMUSG00000037217	ENSMUSP00000111002	Syn1	X	20726750	20787243	-1	ENSG00000008056	SYN1	ENSP00000295987	X	47571901	47619857	Euarchontoglires	ortholog_one2one	96.1756	96.3121	100	0	1	P17600
O88935	Synapsin-1	Syn1	S	570	QRQAGAPQATRQASISGPAPTKASGAPPGGQ	Yes	O88935	S570	S570	20964	ENSMUSG00000037217	ENSMUSP00000111002	Syn1	X	20726750	20787243	-1	ENSG00000008056	SYN1	ENSP00000295987	X	47571901	47619857	Euarchontoglires	ortholog_one2one	96.1756	96.3121	100	0	1	P17600
O88935	Synapsin-1	Syn1	S	664	ITAAAGGPPHPQLNKSQSLTNAFNLPEPAPP	Yes	O88935	S664	S664	20964	ENSMUSG00000037217	ENSMUSP00000111002	Syn1	X	20726750	20787243	-1	ENSG00000008056	SYN1	ENSP00000295987	X	47571901	47619857	Euarchontoglires	ortholog_one2one	96.1756	96.3121	100	0	1	P17600
O88935	Synapsin-1	Syn1	S	666	AAAGGPPHPQLNKSQSLTNAFNLPEPAPPRP	Yes	O88935	S666	S666	20964	ENSMUSG00000037217	ENSMUSP00000111002	Syn1	X	20726750	20787243	-1	ENSG00000008056	SYN1	ENSP00000295987	X	47571901	47619857	Euarchontoglires	ortholog_one2one	96.1756	96.3121	100	0	1	P17600
O88935	Synapsin-1	Syn1	S	682	LTNAFNLPEPAPPRPSLSQDEVKAETIRSLR	Yes	O88935	S682	S682	20964	ENSMUSG00000037217	ENSMUSP00000111002	Syn1	X	20726750	20787243	-1	ENSG00000008056	SYN1	ENSP00000295987	X	47571901	47619857	Euarchontoglires	ortholog_one2one	96.1756	96.3121	100	0	1	P17600
O88935	Synapsin-1	Syn1	S	684	NAFNLPEPAPPRPSLSQDEVKAETIRSLRKS	Yes	O88935	S684	S684	20964	ENSMUSG00000037217	ENSMUSP00000111002	Syn1	X	20726750	20787243	-1	ENSG00000008056	SYN1	ENSP00000295987	X	47571901	47619857	Euarchontoglires	ortholog_one2one	96.1756	96.3121	100	0	1	P17600
P00520	Tyrosine-protein kinase ABL1	Abl1	S	803	KNEEAAEEGFKDTESSPGSSPPSLTPKLLRR	Yes	P00520	S803	S803	11350	ENSMUSG00000026842	ENSMUSP00000075167	Abl1	2	31578388	31694239	1	ENSG00000097007	ABL1	ENSP00000323315	9	130713016	130887675	Euarchontoglires	ortholog_one2one	85.5517	86.4602	100	100	1	P00519
P00520	Tyrosine-protein kinase ABL1	Abl1	S	807	AAEEGFKDTESSPGSSPPSLTPKLLRRQVTA	Yes	P00520	S807	S807	11350	ENSMUSG00000026842	ENSMUSP00000075167	Abl1	2	31578388	31694239	1	ENSG00000097007	ABL1	ENSP00000323315	9	130713016	130887675	Euarchontoglires	ortholog_one2one	85.5517	86.4602	100	100	1	P00519
P00520	Tyrosine-protein kinase ABL1	Abl1	S	156	LSSGINGSFLVRESESSPGQRSISLRYEGRV	Yes	P00520	S156	S156	11350	ENSMUSG00000026842	ENSMUSP00000075167	Abl1	2	31578388	31694239	1	ENSG00000097007	ABL1	ENSP00000323315	9	130713016	130887675	Euarchontoglires	ortholog_one2one	85.5517	86.4602	100	100	1	P00519
P00520	Tyrosine-protein kinase ABL1	Abl1	S	157	SSGINGSFLVRESESSPGQRSISLRYEGRVY	Yes	P00520	S157	S157	11350	ENSMUSG00000026842	ENSMUSP00000075167	Abl1	2	31578388	31694239	1	ENSG00000097007	ABL1	ENSP00000323315	9	130713016	130887675	Euarchontoglires	ortholog_one2one	85.5517	86.4602	100	100	1	P00519
P04370	Myelin basic protein	Mbp	S	94	CHMYKDSHTRTTHYGSLPQKSQHGRTQDENP;RGSGKDSHTRTTHYGSLPQKSQHGRTQDENP	Yes	P04370	S94	S94	17196	ENSMUSG00000041607	ENSMUSP00000089393	Mbp	18	82493271	82603762	1	ENSG00000197971	MBP	ENSP00000348273	18	76978827	77133683	Euarchontoglires	ortholog_one2one	87.2	71.7105	100	0	1	P02686
P04370	Myelin basic protein	Mbp	S	39	RHGFLPRHRDTGILDSIGRFFSGDRGAPKRG	Yes	P04370	S39	S39	17196	ENSMUSG00000041607	ENSMUSP00000089393	Mbp	18	82493271	82603762	1	ENSG00000197971	MBP	ENSP00000348273	18	76978827	77133683	Euarchontoglires	ortholog_one2one	87.2	71.7105	100	0	1	P02686
P04370	Myelin basic protein	Mbp	S	99	DSHTRTTHYGSLPQKSQHGRTQDENPVVHFF	Yes	P04370	S99	S99	17196	ENSMUSG00000041607	ENSMUSP00000089393	Mbp	18	82493271	82603762	1	ENSG00000197971	MBP	ENSP00000348273	18	76978827	77133683	Euarchontoglires	ortholog_one2one	87.2	71.7105	100	0	1	P02686
P04370	Myelin basic protein	Mbp	S	18	SQKRPSQRSKYLATASTMDHARHGFLPRHRD	Yes	P04370	S18	S18	17196	ENSMUSG00000041607	ENSMUSP00000089393	Mbp	18	82493271	82603762	1	ENSG00000197971	MBP	ENSP00000348273	18	76978827	77133683	Euarchontoglires	ortholog_one2one	87.2	71.7105	100	0	1	P02686
P04370	Myelin basic protein	Mbp	S	66	PKRGSGKVPWLKQSRSPLPSHARSRPGLCHM	Yes	P04370	S66	S66	17196	ENSMUSG00000041607	ENSMUSP00000089393	Mbp	18	82493271	82603762	1	ENSG00000197971	MBP	ENSP00000348273	18	76978827	77133683	Euarchontoglires	ortholog_one2one	87.2	71.7105	100	0	1	P02686
P11798	Calcium/calmodulin-dependent protein kinase type II subunit alpha	Camk2a	S	330	GGKSGGNKKNDGVKESSESTNTTIEDEDTKV	Yes	P11798	S330	S330	12322	ENSMUSG00000024617	ENSMUSP00000099952	Camk2a	18	61058690	61121224	1	ENSG00000070808	CAMK2A	ENSP00000500386	5	150219491	150290093	Euarchontoglires	ortholog_one2one	99.7955	99.7955	100	100	1	Q9UQM7
P11798	Calcium/calmodulin-dependent protein kinase type II subunit alpha	Camk2a	S	331	GKSGGNKKNDGVKESSESTNTTIEDEDTKVR	Yes	P11798	S331	S331	12322	ENSMUSG00000024617	ENSMUSP00000099952	Camk2a	18	61058690	61121224	1	ENSG00000070808	CAMK2A	ENSP00000500386	5	150219491	150290093	Euarchontoglires	ortholog_one2one	99.7955	99.7955	100	100	1	Q9UQM7
P11798	Calcium/calmodulin-dependent protein kinase type II subunit alpha	Camk2a	S	333	SGGNKKNDGVKESSESTNTTIEDEDTKVRKQ	Yes	P11798	S333	S333	12322	ENSMUSG00000024617	ENSMUSP00000099952	Camk2a	18	61058690	61121224	1	ENSG00000070808	CAMK2A	ENSP00000500386	5	150219491	150290093	Euarchontoglires	ortholog_one2one	99.7955	99.7955	100	100	1	Q9UQM7
P14873	Microtubule-associated protein 1B;MAP1B heavy chain;MAP1 light chain LC1	Map1b	S	541	PTPPVKQVKLKQRADSRESLKPATKPVASKS	Yes	P14873	S541	S541	17755	ENSMUSG00000052727	ENSMUSP00000068374	Map1b	13	99557954	99653048	-1	ENSG00000131711	MAP1B	ENSP00000296755	5	72107234	72209565	Euarchontoglires	ortholog_one2one	91.0714	90.9238	100	0	1	P46821
P14873	Microtubule-associated protein 1B;MAP1B heavy chain;MAP1 light chain LC1	Map1b	S	544	PVKQVKLKQRADSRESLKPATKPVASKSVRK	Yes	P14873	S544	S544	17755	ENSMUSG00000052727	ENSMUSP00000068374	Map1b	13	99557954	99653048	-1	ENSG00000131711	MAP1B	ENSP00000296755	5	72107234	72209565	Euarchontoglires	ortholog_one2one	91.0714	90.9238	100	0	1	P46821
P14873	Microtubule-associated protein 1B;MAP1B heavy chain;MAP1 light chain LC1	Map1b	S	967	EEDGEDNASGSASKHSPTEDDESAKAEADVH	Yes	P14873	S967	S967	17755	ENSMUSG00000052727	ENSMUSP00000068374	Map1b	13	99557954	99653048	-1	ENSG00000131711	MAP1B	ENSP00000296755	5	72107234	72209565	Euarchontoglires	ortholog_one2one	91.0714	90.9238	100	0	1	P46821
P14873	Microtubule-associated protein 1B;MAP1B heavy chain;MAP1 light chain LC1	Map1b	S	974	ASGSASKHSPTEDDESAKAEADVHLKEKRES	Yes	P14873	S974	S974	17755	ENSMUSG00000052727	ENSMUSP00000068374	Map1b	13	99557954	99653048	-1	ENSG00000131711	MAP1B	ENSP00000296755	5	72107234	72209565	Euarchontoglires	ortholog_one2one	91.0714	90.9238	100	0	1	P46821
P14873	Microtubule-associated protein 1B;MAP1B heavy chain;MAP1 light chain LC1	Map1b	S	1371	VSFEFSEAKDENERASLSPMDEPVPDSESPV	Yes	P14873	S1371	S1371	17755	ENSMUSG00000052727	ENSMUSP00000068374	Map1b	13	99557954	99653048	-1	ENSG00000131711	MAP1B	ENSP00000296755	5	72107234	72209565	Euarchontoglires	ortholog_one2one	91.0714	90.9238	100	0	1	P46821
P14873	Microtubule-associated protein 1B;MAP1B heavy chain;MAP1 light chain LC1	Map1b	S	1373	FEFSEAKDENERASLSPMDEPVPDSESPVEK	Yes	P14873	S1373	S1373	17755	ENSMUSG00000052727	ENSMUSP00000068374	Map1b	13	99557954	99653048	-1	ENSG00000131711	MAP1B	ENSP00000296755	5	72107234	72209565	Euarchontoglires	ortholog_one2one	91.0714	90.9238	100	0	1	P46821
P14873	Microtubule-associated protein 1B;MAP1B heavy chain;MAP1 light chain LC1	Map1b	S	1382	NERASLSPMDEPVPDSESPVEKVLSPLRSPP	Yes	P14873	S1382	S1382	17755	ENSMUSG00000052727	ENSMUSP00000068374	Map1b	13	99557954	99653048	-1	ENSG00000131711	MAP1B	ENSP00000296755	5	72107234	72209565	Euarchontoglires	ortholog_one2one	91.0714	90.9238	100	0	1	P46821
P14873	Microtubule-associated protein 1B;MAP1B heavy chain;MAP1 light chain LC1	Map1b	S	1384	RASLSPMDEPVPDSESPVEKVLSPLRSPPLL	Yes	P14873	S1384	S1384	17755	ENSMUSG00000052727	ENSMUSP00000068374	Map1b	13	99557954	99653048	-1	ENSG00000131711	MAP1B	ENSP00000296755	5	72107234	72209565	Euarchontoglires	ortholog_one2one	91.0714	90.9238	100	0	1	P46821
P14873	Microtubule-associated protein 1B;MAP1B heavy chain;MAP1 light chain LC1	Map1b	S	1851	TMQHHLALNRDLTTSSVEKDSGGKTPGDFNY	Yes	P14873	S1851	S1851	17755	ENSMUSG00000052727	ENSMUSP00000068374	Map1b	13	99557954	99653048	-1	ENSG00000131711	MAP1B	ENSP00000296755	5	72107234	72209565	Euarchontoglires	ortholog_one2one	91.0714	90.9238	100	0	1	P46821
P14873	Microtubule-associated protein 1B;MAP1B heavy chain;MAP1 light chain LC1	Map1b	S	1856	LALNRDLTTSSVEKDSGGKTPGDFNYAYQKP	Yes	P14873	S1856	S1856	17755	ENSMUSG00000052727	ENSMUSP00000068374	Map1b	13	99557954	99653048	-1	ENSG00000131711	MAP1B	ENSP00000296755	5	72107234	72209565	Euarchontoglires	ortholog_one2one	91.0714	90.9238	100	0	1	P46821
P14873	Microtubule-associated protein 1B;MAP1B heavy chain;MAP1 light chain LC1	Map1b	S	1141	EPTPMDEMSTPRDVMSDETNNEETESPSQEF	Yes	P14873	S1141	S1141	17755	ENSMUSG00000052727	ENSMUSP00000068374	Map1b	13	99557954	99653048	-1	ENSG00000131711	MAP1B	ENSP00000296755	5	72107234	72209565	Euarchontoglires	ortholog_one2one	91.0714	90.9238	100	0	1	P46821
P14873	Microtubule-associated protein 1B;MAP1B heavy chain;MAP1 light chain LC1	Map1b	S	1151	PRDVMSDETNNEETESPSQEFVNITKYESSL	Yes	P14873	S1151	S1151	17755	ENSMUSG00000052727	ENSMUSP00000068374	Map1b	13	99557954	99653048	-1	ENSG00000131711	MAP1B	ENSP00000296755	5	72107234	72209565	Euarchontoglires	ortholog_one2one	91.0714	90.9238	100	0	1	P46821
P14873	Microtubule-associated protein 1B;MAP1B heavy chain;MAP1 light chain LC1	Map1b	S	1153	DVMSDETNNEETESPSQEFVNITKYESSLYS	Yes	P14873	S1153	S1153	17755	ENSMUSG00000052727	ENSMUSP00000068374	Map1b	13	99557954	99653048	-1	ENSG00000131711	MAP1B	ENSP00000296755	5	72107234	72209565	Euarchontoglires	ortholog_one2one	91.0714	90.9238	100	0	1	P46821
P14873	Microtubule-associated protein 1B;MAP1B heavy chain;MAP1 light chain LC1	Map1b	S	1242	EKELKASAELDIKDVSDERLSPAKSPSLSPS	Yes	P14873	S1242	S1242	17755	ENSMUSG00000052727	ENSMUSP00000068374	Map1b	13	99557954	99653048	-1	ENSG00000131711	MAP1B	ENSP00000296755	5	72107234	72209565	Euarchontoglires	ortholog_one2one	91.0714	90.9238	100	0	1	P46821
P14873	Microtubule-associated protein 1B;MAP1B heavy chain;MAP1 light chain LC1	Map1b	S	1247	ASAELDIKDVSDERLSPAKSPSLSPSPPSPI	Yes	P14873	S1247	S1247	17755	ENSMUSG00000052727	ENSMUSP00000068374	Map1b	13	99557954	99653048	-1	ENSG00000131711	MAP1B	ENSP00000296755	5	72107234	72209565	Euarchontoglires	ortholog_one2one	91.0714	90.9238	100	0	1	P46821
P14873	Microtubule-associated protein 1B;MAP1B heavy chain;MAP1 light chain LC1	Map1b	S	1251	LDIKDVSDERLSPAKSPSLSPSPPSPIEKTP	Yes	P14873	S1251	S1251	17755	ENSMUSG00000052727	ENSMUSP00000068374	Map1b	13	99557954	99653048	-1	ENSG00000131711	MAP1B	ENSP00000296755	5	72107234	72209565	Euarchontoglires	ortholog_one2one	91.0714	90.9238	100	0	1	P46821
P14873	Microtubule-associated protein 1B;MAP1B heavy chain;MAP1 light chain LC1	Map1b	S	1253	IKDVSDERLSPAKSPSLSPSPPSPIEKTPLG	Yes	P14873	S1253	S1253	17755	ENSMUSG00000052727	ENSMUSP00000068374	Map1b	13	99557954	99653048	-1	ENSG00000131711	MAP1B	ENSP00000296755	5	72107234	72209565	Euarchontoglires	ortholog_one2one	91.0714	90.9238	100	0	1	P46821
P14873	Microtubule-associated protein 1B;MAP1B heavy chain;MAP1 light chain LC1	Map1b	S	1255	DVSDERLSPAKSPSLSPSPPSPIEKTPLGER	Yes	P14873	S1255	S1255	17755	ENSMUSG00000052727	ENSMUSP00000068374	Map1b	13	99557954	99653048	-1	ENSG00000131711	MAP1B	ENSP00000296755	5	72107234	72209565	Euarchontoglires	ortholog_one2one	91.0714	90.9238	100	0	1	P46821
P14873	Microtubule-associated protein 1B;MAP1B heavy chain;MAP1 light chain LC1	Map1b	S	1257	SDERLSPAKSPSLSPSPPSPIEKTPLGERSV	Yes	P14873	S1257	S1257	17755	ENSMUSG00000052727	ENSMUSP00000068374	Map1b	13	99557954	99653048	-1	ENSG00000131711	MAP1B	ENSP00000296755	5	72107234	72209565	Euarchontoglires	ortholog_one2one	91.0714	90.9238	100	0	1	P46821
P14873	Microtubule-associated protein 1B;MAP1B heavy chain;MAP1 light chain LC1	Map1b	S	1260	RLSPAKSPSLSPSPPSPIEKTPLGERSVNFS	Yes	P14873	S1260	S1260	17755	ENSMUSG00000052727	ENSMUSP00000068374	Map1b	13	99557954	99653048	-1	ENSG00000131711	MAP1B	ENSP00000296755	5	72107234	72209565	Euarchontoglires	ortholog_one2one	91.0714	90.9238	100	0	1	P46821
P14873	Microtubule-associated protein 1B;MAP1B heavy chain;MAP1 light chain LC1	Map1b	S	1204	DATDGKDYNASASTISPPSSMEEDKFSKSAL	Yes	P14873	S1204	S1204	17755	ENSMUSG00000052727	ENSMUSP00000068374	Map1b	13	99557954	99653048	-1	ENSG00000131711	MAP1B	ENSP00000296755	5	72107234	72209565	Euarchontoglires	ortholog_one2one	91.0714	90.9238	100	0	1	P46821
P14873	Microtubule-associated protein 1B;MAP1B heavy chain;MAP1 light chain LC1	Map1b	S	1207	DGKDYNASASTISPPSSMEEDKFSKSALRDA	Yes	P14873	S1207	S1207	17755	ENSMUSG00000052727	ENSMUSP00000068374	Map1b	13	99557954	99653048	-1	ENSG00000131711	MAP1B	ENSP00000296755	5	72107234	72209565	Euarchontoglires	ortholog_one2one	91.0714	90.9238	100	0	1	P46821
P14873	Microtubule-associated protein 1B;MAP1B heavy chain;MAP1 light chain LC1	Map1b	S	1523	SFKEDTKMSISEGTVSDKSATPVDEGVAEDT	Yes	P14873	S1523	S1523	17755	ENSMUSG00000052727	ENSMUSP00000068374	Map1b	13	99557954	99653048	-1	ENSG00000131711	MAP1B	ENSP00000296755	5	72107234	72209565	Euarchontoglires	ortholog_one2one	91.0714	90.9238	100	0	1	P46821
P14873	Microtubule-associated protein 1B;MAP1B heavy chain;MAP1 light chain LC1	Map1b	S	614	KPSVTEKEVSSKEEQSPVKAEVAEKQATESK	Yes	P14873	S614	S614	17755	ENSMUSG00000052727	ENSMUSP00000068374	Map1b	13	99557954	99653048	-1	ENSG00000131711	MAP1B	ENSP00000296755	5	72107234	72209565	Euarchontoglires	ortholog_one2one	91.0714	90.9238	100	0	1	P46821
P14873	Microtubule-associated protein 1B;MAP1B heavy chain;MAP1 light chain LC1	Map1b	S	989	SAKAEADVHLKEKRESVVSGDDRAEEDMDDV	Yes	P14873	S989	S989	17755	ENSMUSG00000052727	ENSMUSP00000068374	Map1b	13	99557954	99653048	-1	ENSG00000131711	MAP1B	ENSP00000296755	5	72107234	72209565	Euarchontoglires	ortholog_one2one	91.0714	90.9238	100	0	1	P46821
P14873	Microtubule-associated protein 1B;MAP1B heavy chain;MAP1 light chain LC1	Map1b	S	992	AEADVHLKEKRESVVSGDDRAEEDMDDVLEK	Yes	P14873	S992	S992	17755	ENSMUSG00000052727	ENSMUSP00000068374	Map1b	13	99557954	99653048	-1	ENSG00000131711	MAP1B	ENSP00000296755	5	72107234	72209565	Euarchontoglires	ortholog_one2one	91.0714	90.9238	100	0	1	P46821
P14873	Microtubule-associated protein 1B;MAP1B heavy chain;MAP1 light chain LC1	Map1b	S	825	GIAASGPVKELEAERSLMSSPEDLTKDFEEL	Yes	P14873	S825	S825	17755	ENSMUSG00000052727	ENSMUSP00000068374	Map1b	13	99557954	99653048	-1	ENSG00000131711	MAP1B	ENSP00000296755	5	72107234	72209565	Euarchontoglires	ortholog_one2one	91.0714	90.9238	100	0	1	P46821
P14873	Microtubule-associated protein 1B;MAP1B heavy chain;MAP1 light chain LC1	Map1b	S	828	ASGPVKELEAERSLMSSPEDLTKDFEELKAE	Yes	P14873	S828	S828	17755	ENSMUSG00000052727	ENSMUSP00000068374	Map1b	13	99557954	99653048	-1	ENSG00000131711	MAP1B	ENSP00000296755	5	72107234	72209565	Euarchontoglires	ortholog_one2one	91.0714	90.9238	100	0	1	P46821
P14873	Microtubule-associated protein 1B;MAP1B heavy chain;MAP1 light chain LC1	Map1b	S	829	SGPVKELEAERSLMSSPEDLTKDFEELKAEE	Yes	P14873	S829	S829	17755	ENSMUSG00000052727	ENSMUSP00000068374	Map1b	13	99557954	99653048	-1	ENSG00000131711	MAP1B	ENSP00000296755	5	72107234	72209565	Euarchontoglires	ortholog_one2one	91.0714	90.9238	100	0	1	P46821
P14873	Microtubule-associated protein 1B;MAP1B heavy chain;MAP1 light chain LC1	Map1b	S	1789	LSPKSDISPLTPRESSPLYSPGFSDSTSAAK	Yes	P14873	S1789	S1789	17755	ENSMUSG00000052727	ENSMUSP00000068374	Map1b	13	99557954	99653048	-1	ENSG00000131711	MAP1B	ENSP00000296755	5	72107234	72209565	Euarchontoglires	ortholog_one2one	91.0714	90.9238	100	0	1	P46821
P14873	Microtubule-associated protein 1B;MAP1B heavy chain;MAP1 light chain LC1	Map1b	S	1793	SDISPLTPRESSPLYSPGFSDSTSAAKETAA	Yes	P14873	S1793	S1793	17755	ENSMUSG00000052727	ENSMUSP00000068374	Map1b	13	99557954	99653048	-1	ENSG00000131711	MAP1B	ENSP00000296755	5	72107234	72209565	Euarchontoglires	ortholog_one2one	91.0714	90.9238	100	0	1	P46821
P14873	Microtubule-associated protein 1B;MAP1B heavy chain;MAP1 light chain LC1	Map1b	S	608	PVKTESKPSVTEKEVSSKEEQSPVKAEVAEK	Yes	P14873	S608	S608	17755	ENSMUSG00000052727	ENSMUSP00000068374	Map1b	13	99557954	99653048	-1	ENSG00000131711	MAP1B	ENSP00000296755	5	72107234	72209565	Euarchontoglires	ortholog_one2one	91.0714	90.9238	100	0	1	P46821
P14873	Microtubule-associated protein 1B;MAP1B heavy chain;MAP1 light chain LC1	Map1b	S	933	DDIEKFEDEGAGFEESSETGDYEEKAETEEA	Yes	P14873	S933	S933	17755	ENSMUSG00000052727	ENSMUSP00000068374	Map1b	13	99557954	99653048	-1	ENSG00000131711	MAP1B	ENSP00000296755	5	72107234	72209565	Euarchontoglires	ortholog_one2one	91.0714	90.9238	100	0	1	P46821
P14873	Microtubule-associated protein 1B;MAP1B heavy chain;MAP1 light chain LC1	Map1b	S	934	DIEKFEDEGAGFEESSETGDYEEKAETEEAE	Yes	P14873	S934	S934	17755	ENSMUSG00000052727	ENSMUSP00000068374	Map1b	13	99557954	99653048	-1	ENSG00000131711	MAP1B	ENSP00000296755	5	72107234	72209565	Euarchontoglires	ortholog_one2one	91.0714	90.9238	100	0	1	P46821
P14873	Microtubule-associated protein 1B;MAP1B heavy chain;MAP1 light chain LC1	Map1b	S	1497	QSALALDERKLGGDVSPTQIDVSQFGSFKED	Yes	P14873	S1497	S1497	17755	ENSMUSG00000052727	ENSMUSP00000068374	Map1b	13	99557954	99653048	-1	ENSG00000131711	MAP1B	ENSP00000296755	5	72107234	72209565	Euarchontoglires	ortholog_one2one	91.0714	90.9238	100	0	1	P46821
P14873	Microtubule-associated protein 1B;MAP1B heavy chain;MAP1 light chain LC1	Map1b	S	1508	GGDVSPTQIDVSQFGSFKEDTKMSISEGTVS	Yes	P14873	S1508	S1508	17755	ENSMUSG00000052727	ENSMUSP00000068374	Map1b	13	99557954	99653048	-1	ENSG00000131711	MAP1B	ENSP00000296755	5	72107234	72209565	Euarchontoglires	ortholog_one2one	91.0714	90.9238	100	0	1	P46821
P14873	Microtubule-associated protein 1B;MAP1B heavy chain;MAP1 light chain LC1	Map1b	S	1775	SLASEKVQSLEGEKLSPKSDISPLTPRESSP	Yes	P14873	S1775	S1775	17755	ENSMUSG00000052727	ENSMUSP00000068374	Map1b	13	99557954	99653048	-1	ENSG00000131711	MAP1B	ENSP00000296755	5	72107234	72209565	Euarchontoglires	ortholog_one2one	91.0714	90.9238	100	0	1	P46821
P14873	Microtubule-associated protein 1B;MAP1B heavy chain;MAP1 light chain LC1	Map1b	S	1778	SEKVQSLEGEKLSPKSDISPLTPRESSPLYS	Yes	P14873	S1778	S1778	17755	ENSMUSG00000052727	ENSMUSP00000068374	Map1b	13	99557954	99653048	-1	ENSG00000131711	MAP1B	ENSP00000296755	5	72107234	72209565	Euarchontoglires	ortholog_one2one	91.0714	90.9238	100	0	1	P46821
P14873	Microtubule-associated protein 1B;MAP1B heavy chain;MAP1 light chain LC1	Map1b	S	1781	VQSLEGEKLSPKSDISPLTPRESSPLYSPGF	Yes	P14873	S1781	S1781	17755	ENSMUSG00000052727	ENSMUSP00000068374	Map1b	13	99557954	99653048	-1	ENSG00000131711	MAP1B	ENSP00000296755	5	72107234	72209565	Euarchontoglires	ortholog_one2one	91.0714	90.9238	100	0	1	P46821
P14873	Microtubule-associated protein 1B;MAP1B heavy chain;MAP1 light chain LC1	Map1b	S	1183	SQEYSKPAVASFNGLSEGSKTDATDGKDYNA	Yes	P14873	S1183	S1183	17755	ENSMUSG00000052727	ENSMUSP00000068374	Map1b	13	99557954	99653048	-1	ENSG00000131711	MAP1B	ENSP00000296755	5	72107234	72209565	Euarchontoglires	ortholog_one2one	91.0714	90.9238	100	0	1	P46821
P14873	Microtubule-associated protein 1B;MAP1B heavy chain;MAP1 light chain LC1	Map1b	S	1186	YSKPAVASFNGLSEGSKTDATDGKDYNASAS	Yes	P14873	S1186	S1186	17755	ENSMUSG00000052727	ENSMUSP00000068374	Map1b	13	99557954	99653048	-1	ENSG00000131711	MAP1B	ENSP00000296755	5	72107234	72209565	Euarchontoglires	ortholog_one2one	91.0714	90.9238	100	0	1	P46821
P14873	Microtubule-associated protein 1B;MAP1B heavy chain;MAP1 light chain LC1	Map1b	S	1616	EMSPSKEECPRPMSISPPDFSPKTAKSRTPV	Yes	P14873	S1616	S1616	17755	ENSMUSG00000052727	ENSMUSP00000068374	Map1b	13	99557954	99653048	-1	ENSG00000131711	MAP1B	ENSP00000296755	5	72107234	72209565	Euarchontoglires	ortholog_one2one	91.0714	90.9238	100	0	1	P46821
P14873	Microtubule-associated protein 1B;MAP1B heavy chain;MAP1 light chain LC1	Map1b	S	1621	KEECPRPMSISPPDFSPKTAKSRTPVQDHRS	Yes	P14873	S1621	S1621	17755	ENSMUSG00000052727	ENSMUSP00000068374	Map1b	13	99557954	99653048	-1	ENSG00000131711	MAP1B	ENSP00000296755	5	72107234	72209565	Euarchontoglires	ortholog_one2one	91.0714	90.9238	100	0	1	P46821
P14873	Microtubule-associated protein 1B;MAP1B heavy chain;MAP1 light chain LC1	Map1b	S	1662	QESPEHSLAMDFSRQSPDHPTLGASVLHITE	Yes	P14873	S1662	S1662	17755	ENSMUSG00000052727	ENSMUSP00000068374	Map1b	13	99557954	99653048	-1	ENSG00000131711	MAP1B	ENSP00000296755	5	72107234	72209565	Euarchontoglires	ortholog_one2one	91.0714	90.9238	100	0	1	P46821
P14873	Microtubule-associated protein 1B;MAP1B heavy chain;MAP1 light chain LC1	Map1b	S	1686	SVLHITENGPTEVDYSPSDIQDSSLSHKIPP	Yes	P14873	S1686	S1686	17755	ENSMUSG00000052727	ENSMUSP00000068374	Map1b	13	99557954	99653048	-1	ENSG00000131711	MAP1B	ENSP00000296755	5	72107234	72209565	Euarchontoglires	ortholog_one2one	91.0714	90.9238	100	0	1	P46821
P14873	Microtubule-associated protein 1B;MAP1B heavy chain;MAP1 light chain LC1	Map1b	S	1420	YEDFLSADSKVLGRRSESPFEGKNGKQGFPD	Yes	P14873	S1420	S1420	17755	ENSMUSG00000052727	ENSMUSP00000068374	Map1b	13	99557954	99653048	-1	ENSG00000131711	MAP1B	ENSP00000296755	5	72107234	72209565	Euarchontoglires	ortholog_one2one	91.0714	90.9238	100	0	1	P46821
P14873	Microtubule-associated protein 1B;MAP1B heavy chain;MAP1 light chain LC1	Map1b	S	1422	DFLSADSKVLGRRSESPFEGKNGKQGFPDRE	Yes	P14873	S1422	S1422	17755	ENSMUSG00000052727	ENSMUSP00000068374	Map1b	13	99557954	99653048	-1	ENSG00000131711	MAP1B	ENSP00000296755	5	72107234	72209565	Euarchontoglires	ortholog_one2one	91.0714	90.9238	100	0	1	P46821
P14873	Microtubule-associated protein 1B;MAP1B heavy chain;MAP1 light chain LC1	Map1b	S	1642	SRTPVQDHRSEQSSMSIEFGQESPEHSLAMD	Yes	P14873	S1642	S1642	17755	ENSMUSG00000052727	ENSMUSP00000068374	Map1b	13	99557954	99653048	-1	ENSG00000131711	MAP1B	ENSP00000296755	5	72107234	72209565	Euarchontoglires	ortholog_one2one	91.0714	90.9238	100	0	1	P46821
P14873	Microtubule-associated protein 1B;MAP1B heavy chain;MAP1 light chain LC1	Map1b	S	1649	HRSEQSSMSIEFGQESPEHSLAMDFSRQSPD	Yes	P14873	S1649	S1649	17755	ENSMUSG00000052727	ENSMUSP00000068374	Map1b	13	99557954	99653048	-1	ENSG00000131711	MAP1B	ENSP00000296755	5	72107234	72209565	Euarchontoglires	ortholog_one2one	91.0714	90.9238	100	0	1	P46821
P14873	Microtubule-associated protein 1B;MAP1B heavy chain;MAP1 light chain LC1	Map1b	S	1395	PDSESPVEKVLSPLRSPPLLGSESPYEDFLS	Yes	P14873	S1395	S1395	17755	ENSMUSG00000052727	ENSMUSP00000068374	Map1b	13	99557954	99653048	-1	ENSG00000131711	MAP1B	ENSP00000296755	5	72107234	72209565	Euarchontoglires	ortholog_one2one	91.0714	90.9238	100	0	1	P46821
P14873	Microtubule-associated protein 1B;MAP1B heavy chain;MAP1 light chain LC1	Map1b	S	1403	KVLSPLRSPPLLGSESPYEDFLSADSKVLGR	Yes	P14873	S1403	S1403	17755	ENSMUSG00000052727	ENSMUSP00000068374	Map1b	13	99557954	99653048	-1	ENSG00000131711	MAP1B	ENSP00000296755	5	72107234	72209565	Euarchontoglires	ortholog_one2one	91.0714	90.9238	100	0	1	P46821
P14873	Microtubule-associated protein 1B;MAP1B heavy chain;MAP1 light chain LC1	Map1b	S	1317	EEHCASPEEKTLEVVSPSQSVTGSAGHTPYY	Yes	P14873	S1317	S1317	17755	ENSMUSG00000052727	ENSMUSP00000068374	Map1b	13	99557954	99653048	-1	ENSG00000131711	MAP1B	ENSP00000296755	5	72107234	72209565	Euarchontoglires	ortholog_one2one	91.0714	90.9238	100	0	1	P46821
P14873	Microtubule-associated protein 1B;MAP1B heavy chain;MAP1 light chain LC1	Map1b	S	1334	SQSVTGSAGHTPYYQSPTDEKSSHLPTEVTE	Yes	P14873	S1334	S1334	17755	ENSMUSG00000052727	ENSMUSP00000068374	Map1b	13	99557954	99653048	-1	ENSG00000131711	MAP1B	ENSP00000296755	5	72107234	72209565	Euarchontoglires	ortholog_one2one	91.0714	90.9238	100	0	1	P46821
P14873	Microtubule-associated protein 1B;MAP1B heavy chain;MAP1 light chain LC1	Map1b	S	1391	DEPVPDSESPVEKVLSPLRSPPLLGSESPYE	Yes	P14873	S1391	S1391	17755	ENSMUSG00000052727	ENSMUSP00000068374	Map1b	13	99557954	99653048	-1	ENSG00000131711	MAP1B	ENSP00000296755	5	72107234	72209565	Euarchontoglires	ortholog_one2one	91.0714	90.9238	100	0	1	P46821
P14873	Microtubule-associated protein 1B;MAP1B heavy chain;MAP1 light chain LC1	Map1b	S	1768	REMSLYASLASEKVQSLEGEKLSPKSDISPL	Yes	P14873	S1768	S1768	17755	ENSMUSG00000052727	ENSMUSP00000068374	Map1b	13	99557954	99653048	-1	ENSG00000131711	MAP1B	ENSP00000296755	5	72107234	72209565	Euarchontoglires	ortholog_one2one	91.0714	90.9238	100	0	1	P46821
P16054	Protein kinase C epsilon type	Prkce	S	329	TNSGQRRKKLAAGAESPQPASGNSPSEDDRS	Yes	P16054	S329	S329	18754	ENSMUSG00000045038	ENSMUSP00000094874	Prkce	17	86475213	86965347	1	ENSG00000171132	PRKCE	ENSP00000306124	2	45651345	46187990	Euarchontoglires	ortholog_one2one	97.9647	97.9647	100	0	1	Q02156
P16054	Protein kinase C epsilon type	Prkce	S	337	KLAAGAESPQPASGNSPSEDDRSKSAPTSPC	Yes	P16054	S337	S337	18754	ENSMUSG00000045038	ENSMUSP00000094874	Prkce	17	86475213	86965347	1	ENSG00000171132	PRKCE	ENSP00000306124	2	45651345	46187990	Euarchontoglires	ortholog_one2one	97.9647	97.9647	100	0	1	Q02156
P68404	Protein kinase C beta type	Prkcb	S	654	VLTPPDQEVIRNIDQSEFEGFSFVNSEFLKP	Yes	P68404	S654	S654	18751	ENSMUSG00000052889	ENSMUSP00000138788	Prkcb	7	121887974	122233625	1	ENSG00000166501	PRKCB	ENSP00000496129	16	23835983	24220611	Euarchontoglires	ortholog_one2one	98.8113	98.8113	100	0	1	P05771
P68404	Protein kinase C beta type	Prkcb	S	660	QEVIRNIDQSEFEGFSFVNSEFLKPEVKS__	Yes	P68404	S660	S660	18751	ENSMUSG00000052889	ENSMUSP00000138788	Prkcb	7	121887974	122233625	1	ENSG00000166501	PRKCB	ENSP00000496129	16	23835983	24220611	Euarchontoglires	ortholog_one2one	98.8113	98.8113	100	0	1	P05771
P68404	Protein kinase C beta type	Prkcb	S	664	RNIDQSEFEGFSFVNSEFLKPEVKS______	Yes	P68404	S664	S664	18751	ENSMUSG00000052889	ENSMUSP00000138788	Prkcb	7	121887974	122233625	1	ENSG00000166501	PRKCB	ENSP00000496129	16	23835983	24220611	Euarchontoglires	ortholog_one2one	98.8113	98.8113	100	0	1	P05771
P68404	Protein kinase C beta type	Prkcb	S	673	GFSFVNSEFLKPEVKS_______________	Yes	P68404	S673	S673	18751	ENSMUSG00000052889	ENSMUSP00000138788	Prkcb	7	121887974	122233625	1	ENSG00000166501	PRKCB	ENSP00000496129	16	23835983	24220611	Euarchontoglires	ortholog_one2one	98.8113	98.8113	100	0	1	P05771
Q5EG47	5'-AMP-activated protein kinase catalytic subunit alpha-1	Prkaa1	S	531	PSDVSLTSSVTSLDSSPVDVAPRPGSHTIEF	Yes	Q5EG47	S531	S531	105787	ENSMUSG00000050697	ENSMUSP00000063166	Prkaa1	15	5173343	5211380	1	ENSG00000132356	PRKAA1	ENSP00000380317	5	40759379	40798374	Euarchontoglires	ortholog_one2one	98.7478	98.7478	75	100	1	Q13131
Q3UHJ0	AP2-associated protein kinase 1	Aak1	S	935	PVLITKNTQGGHSRNSSGSSESSLPNLARSL	Yes	Q3UHJ0	S935	S935	269774	ENSMUSG00000057230	ENSMUSP00000086948	Aak1	6	86826499	86980205	1	ENSG00000115977	AAK1	ENSP00000386456	2	69457997	69674349	Euarchontoglires	ortholog_one2one	90.4067	90.2185	100	100	1	Q2M2I8
Q3UHJ0	AP2-associated protein kinase 1	Aak1	S	936	VLITKNTQGGHSRNSSGSSESSLPNLARSLL	Yes	Q3UHJ0	S936	S936	269774	ENSMUSG00000057230	ENSMUSP00000086948	Aak1	6	86826499	86980205	1	ENSG00000115977	AAK1	ENSP00000386456	2	69457997	69674349	Euarchontoglires	ortholog_one2one	90.4067	90.2185	100	100	1	Q2M2I8
Q3UHJ0	AP2-associated protein kinase 1	Aak1	S	939	TKNTQGGHSRNSSGSSESSLPNLARSLLLVD	Yes	Q3UHJ0	S939	S939	269774	ENSMUSG00000057230	ENSMUSP00000086948	Aak1	6	86826499	86980205	1	ENSG00000115977	AAK1	ENSP00000386456	2	69457997	69674349	Euarchontoglires	ortholog_one2one	90.4067	90.2185	100	100	1	Q2M2I8
Q3UHJ0	AP2-associated protein kinase 1	Aak1	S	668	LLQAAAAEASLNKSKSATTTPSGSPRTSQQN	Yes	Q3UHJ0	S668	S668	269774	ENSMUSG00000057230	ENSMUSP00000086948	Aak1	6	86826499	86980205	1	ENSG00000115977	AAK1	ENSP00000386456	2	69457997	69674349	Euarchontoglires	ortholog_one2one	90.4067	90.2185	100	100	1	Q2M2I8
Q3UHJ0	AP2-associated protein kinase 1	Aak1	S	674	AEASLNKSKSATTTPSGSPRTSQQNVSNASE	Yes	Q3UHJ0	S674	S674	269774	ENSMUSG00000057230	ENSMUSP00000086948	Aak1	6	86826499	86980205	1	ENSG00000115977	AAK1	ENSP00000386456	2	69457997	69674349	Euarchontoglires	ortholog_one2one	90.4067	90.2185	100	100	1	Q2M2I8
Q3UHJ0	AP2-associated protein kinase 1	Aak1	S	676	ASLNKSKSATTTPSGSPRTSQQNVSNASEGS	Yes	Q3UHJ0	S676	S676	269774	ENSMUSG00000057230	ENSMUSP00000086948	Aak1	6	86826499	86980205	1	ENSG00000115977	AAK1	ENSP00000386456	2	69457997	69674349	Euarchontoglires	ortholog_one2one	90.4067	90.2185	100	100	1	Q2M2I8
Q3UHJ0	AP2-associated protein kinase 1	Aak1	S	621	PPTIQGQKVGSLTPPSSPKTQRAGHRRILSD	Yes	Q3UHJ0	S621	S621	269774	ENSMUSG00000057230	ENSMUSP00000086948	Aak1	6	86826499	86980205	1	ENSG00000115977	AAK1	ENSP00000386456	2	69457997	69674349	Euarchontoglires	ortholog_one2one	90.4067	90.2185	100	100	1	Q2M2I8
Q3UHJ0	AP2-associated protein kinase 1	Aak1	S	622	PTIQGQKVGSLTPPSSPKTQRAGHRRILSDV	Yes	Q3UHJ0	S622	S622	269774	ENSMUSG00000057230	ENSMUSP00000086948	Aak1	6	86826499	86980205	1	ENSG00000115977	AAK1	ENSP00000386456	2	69457997	69674349	Euarchontoglires	ortholog_one2one	90.4067	90.2185	100	100	1	Q2M2I8
Q9DC28	Casein kinase I isoform delta	Csnk1d	S	382	RKVSMRLHRGAPVNVSSSDLTGRQDTSRMST	Yes	Q9DC28	S382	S382	104318	ENSMUSG00000025162	ENSMUSP00000070721	Csnk1d	11	120849816	120882156	-1	ENSG00000141551	CSNK1D	ENSP00000324464	17	82239023	82273731	Euarchontoglires	ortholog_one2one	93.4579	96.3855	100	100	1	P48730
Q9DC28	Casein kinase I isoform delta	Csnk1d	S	383	KVSMRLHRGAPVNVSSSDLTGRQDTSRMSTS	Yes	Q9DC28	S383	S383	104318	ENSMUSG00000025162	ENSMUSP00000070721	Csnk1d	11	120849816	120882156	-1	ENSG00000141551	CSNK1D	ENSP00000324464	17	82239023	82273731	Euarchontoglires	ortholog_one2one	93.4579	96.3855	100	100	1	P48730
Q9DC28	Casein kinase I isoform delta	Csnk1d	S	331	RHSRNPATRGLPSTASGRLRGTQEVAPPTPL	Yes	Q9DC28	S331	S331	104318	ENSMUSG00000025162	ENSMUSP00000070721	Csnk1d	11	120849816	120882156	-1	ENSG00000141551	CSNK1D	ENSP00000324464	17	82239023	82273731	Euarchontoglires	ortholog_one2one	93.4579	96.3855	100	100	1	P48730
Q8C8R3	Ankyrin-2	Ank2	S	1722	DRGLVPEPLPTAKATSPLIEETPIGSIKDKV	Yes	Q8C8R3	S1722	S1722	109676	ENSMUSG00000032826	ENSMUSP00000043765	Ank2	3	126715261	127292999	-1	ENSG00000145362	ANK2	ENSP00000349588	4	112818032	113384221	Boreoeutheria	ortholog_one2one	82.2466	81.6022	100	100	1	Q01484
Q8C8R3	Ankyrin-2	Ank2	S	1732	TAKATSPLIEETPIGSIKDKVKALQKRVEDE	Yes	Q8C8R3	S1732	S1732	109676	ENSMUSG00000032826	ENSMUSP00000043765	Ank2	3	126715261	127292999	-1	ENSG00000145362	ANK2	ENSP00000349588	4	112818032	113384221	Boreoeutheria	ortholog_one2one	82.2466	81.6022	100	100	1	Q01484
Q8C8R3	Ankyrin-2	Ank2	S	2164	EFLPALSLQSGALGGSSESLKQEVIAGSPCS	Yes	Q8C8R3	S2164	S2164	109676	ENSMUSG00000032826	ENSMUSP00000043765	Ank2	3	126715261	127292999	-1	ENSG00000145362	ANK2	ENSP00000349588	4	112818032	113384221	Boreoeutheria	ortholog_one2one	82.2466	81.6022	100	100	1	Q01484
Q8C8R3	Ankyrin-2	Ank2	S	2165	FLPALSLQSGALGGSSESLKQEVIAGSPCSS	Yes	Q8C8R3	S2165	S2165	109676	ENSMUSG00000032826	ENSMUSP00000043765	Ank2	3	126715261	127292999	-1	ENSG00000145362	ANK2	ENSP00000349588	4	112818032	113384221	Boreoeutheria	ortholog_one2one	82.2466	81.6022	100	100	1	Q01484
Q8C8R3	Ankyrin-2	Ank2	S	2399	ADESLAVSHKDSLEASPVLEDNSSHKTPDSL	Yes	Q8C8R3	S2399	S2399	109676	ENSMUSG00000032826	ENSMUSP00000043765	Ank2	3	126715261	127292999	-1	ENSG00000145362	ANK2	ENSP00000349588	4	112818032	113384221	Boreoeutheria	ortholog_one2one	82.2466	81.6022	100	100	1	Q01484
Q8C8R3	Ankyrin-2	Ank2	S	2824	RCAIPEGNESAKEIASPSSPVKVEVTITDQA	Yes	Q8C8R3	S2824	S2824	109676	ENSMUSG00000032826	ENSMUSP00000043765	Ank2	3	126715261	127292999	-1	ENSG00000145362	ANK2	ENSP00000349588	4	112818032	113384221	Boreoeutheria	ortholog_one2one	82.2466	81.6022	100	100	1	Q01484
Q8C8R3	Ankyrin-2	Ank2	S	2827	IPEGNESAKEIASPSSPVKVEVTITDQALES	Yes	Q8C8R3	S2827	S2827	109676	ENSMUSG00000032826	ENSMUSP00000043765	Ank2	3	126715261	127292999	-1	ENSG00000145362	ANK2	ENSP00000349588	4	112818032	113384221	Boreoeutheria	ortholog_one2one	82.2466	81.6022	100	100	1	Q01484
Q8C8R3	Ankyrin-2	Ank2	S	1426	AICNLNITLPIYAKESESDQEPEEEIGMTSE	Yes	Q8C8R3	S1426	S1426	109676	ENSMUSG00000032826	ENSMUSP00000043765	Ank2	3	126715261	127292999	-1	ENSG00000145362	ANK2	ENSP00000349588	4	112818032	113384221	Boreoeutheria	ortholog_one2one	82.2466	81.6022	100	100	1	Q01484
Q8C8R3	Ankyrin-2	Ank2	S	1428	CNLNITLPIYAKESESDQEPEEEIGMTSEKN	Yes	Q8C8R3	S1428	S1428	109676	ENSMUSG00000032826	ENSMUSP00000043765	Ank2	3	126715261	127292999	-1	ENSG00000145362	ANK2	ENSP00000349588	4	112818032	113384221	Boreoeutheria	ortholog_one2one	82.2466	81.6022	100	100	1	Q01484
Q8C8R3	Ankyrin-2	Ank2	S	1440	ESESDQEPEEEIGMTSEKNDETESTETSVLK	Yes	Q8C8R3	S1440	S1440	109676	ENSMUSG00000032826	ENSMUSP00000043765	Ank2	3	126715261	127292999	-1	ENSG00000145362	ANK2	ENSP00000349588	4	112818032	113384221	Boreoeutheria	ortholog_one2one	82.2466	81.6022	100	100	1	Q01484
Q8C8R3	Ankyrin-2	Ank2	S	1448	EEEIGMTSEKNDETESTETSVLKSHLVNEVP	Yes	Q8C8R3	S1448	S1448	109676	ENSMUSG00000032826	ENSMUSP00000043765	Ank2	3	126715261	127292999	-1	ENSG00000145362	ANK2	ENSP00000349588	4	112818032	113384221	Boreoeutheria	ortholog_one2one	82.2466	81.6022	100	100	1	Q01484
Q8C8R3	Ankyrin-2	Ank2	S	3764	GTKPCLQTPVTSERGSPIVQEPEEASEPKEE	Yes	Q8C8R3	S3764	S3764	109676	ENSMUSG00000032826	ENSMUSP00000043765	Ank2	3	126715261	127292999	-1	ENSG00000145362	ANK2	ENSP00000349588	4	112818032	113384221	Boreoeutheria	ortholog_one2one	82.2466	81.6022	100	100	1	Q01484
Q8C8R3	Ankyrin-2	Ank2	S	3774	TSERGSPIVQEPEEASEPKEESSPRKTSLVI	Yes	Q8C8R3	S3774	S3774	109676	ENSMUSG00000032826	ENSMUSP00000043765	Ank2	3	126715261	127292999	-1	ENSG00000145362	ANK2	ENSP00000349588	4	112818032	113384221	Boreoeutheria	ortholog_one2one	82.2466	81.6022	100	100	1	Q01484
Q8C8R3	Ankyrin-2	Ank2	S	3780	PIVQEPEEASEPKEESSPRKTSLVIVESTDD	Yes	Q8C8R3	S3780	S3780	109676	ENSMUSG00000032826	ENSMUSP00000043765	Ank2	3	126715261	127292999	-1	ENSG00000145362	ANK2	ENSP00000349588	4	112818032	113384221	Boreoeutheria	ortholog_one2one	82.2466	81.6022	100	100	1	Q01484
Q8C8R3	Ankyrin-2	Ank2	S	3781	IVQEPEEASEPKEESSPRKTSLVIVESTDDQ	Yes	Q8C8R3	S3781	S3781	109676	ENSMUSG00000032826	ENSMUSP00000043765	Ank2	3	126715261	127292999	-1	ENSG00000145362	ANK2	ENSP00000349588	4	112818032	113384221	Boreoeutheria	ortholog_one2one	82.2466	81.6022	100	100	1	Q01484
Q8C8R3	Ankyrin-2	Ank2	S	1699	ESSQSSEEKTELKKGSSEESVDEDRGLVPEP	Yes	Q8C8R3	S1699	S1699	109676	ENSMUSG00000032826	ENSMUSP00000043765	Ank2	3	126715261	127292999	-1	ENSG00000145362	ANK2	ENSP00000349588	4	112818032	113384221	Boreoeutheria	ortholog_one2one	82.2466	81.6022	100	100	1	Q01484
Q8C8R3	Ankyrin-2	Ank2	S	1700	SSQSSEEKTELKKGSSEESVDEDRGLVPEPL	Yes	Q8C8R3	S1700	S1700	109676	ENSMUSG00000032826	ENSMUSP00000043765	Ank2	3	126715261	127292999	-1	ENSG00000145362	ANK2	ENSP00000349588	4	112818032	113384221	Boreoeutheria	ortholog_one2one	82.2466	81.6022	100	100	1	Q01484
Q8C8R3	Ankyrin-2	Ank2	S	1703	SSEEKTELKKGSSEESVDEDRGLVPEPLPTA	Yes	Q8C8R3	S1703	S1703	109676	ENSMUSG00000032826	ENSMUSP00000043765	Ank2	3	126715261	127292999	-1	ENSG00000145362	ANK2	ENSP00000349588	4	112818032	113384221	Boreoeutheria	ortholog_one2one	82.2466	81.6022	100	100	1	Q01484
Q8C8R3	Ankyrin-2	Ank2	S	2206	EESYKHEGLAETPETSPESLSFSPKKSEEQI	Yes	Q8C8R3	S2206	S2206	109676	ENSMUSG00000032826	ENSMUSP00000043765	Ank2	3	126715261	127292999	-1	ENSG00000145362	ANK2	ENSP00000349588	4	112818032	113384221	Boreoeutheria	ortholog_one2one	82.2466	81.6022	100	100	1	Q01484
Q8C8R3	Ankyrin-2	Ank2	S	2213	GLAETPETSPESLSFSPKKSEEQIGEAKETT	Yes	Q8C8R3	S2213	S2213	109676	ENSMUSG00000032826	ENSMUSP00000043765	Ank2	3	126715261	127292999	-1	ENSG00000145362	ANK2	ENSP00000349588	4	112818032	113384221	Boreoeutheria	ortholog_one2one	82.2466	81.6022	100	100	1	Q01484
Q8C8R3	Ankyrin-2	Ank2	S	1900	HPPVSPGKTEKHLPGSPSIRTPEKPAPGSAT	Yes	Q8C8R3	S1900	S1900	109676	ENSMUSG00000032826	ENSMUSP00000043765	Ank2	3	126715261	127292999	-1	ENSG00000145362	ANK2	ENSP00000349588	4	112818032	113384221	Boreoeutheria	ortholog_one2one	82.2466	81.6022	100	100	1	Q01484
Q8C8R3	Ankyrin-2	Ank2	S	1851	EKHSPGSPSTKNERHSPVSSLKTERHTPGSP	Yes	Q8C8R3	S1851	S1851	109676	ENSMUSG00000032826	ENSMUSP00000043765	Ank2	3	126715261	127292999	-1	ENSG00000145362	ANK2	ENSP00000349588	4	112818032	113384221	Boreoeutheria	ortholog_one2one	82.2466	81.6022	100	100	1	Q01484
Q8C8R3	Ankyrin-2	Ank2	S	1854	SPGSPSTKNERHSPVSSLKTERHTPGSPSGK	Yes	Q8C8R3	S1854	S1854	109676	ENSMUSG00000032826	ENSMUSP00000043765	Ank2	3	126715261	127292999	-1	ENSG00000145362	ANK2	ENSP00000349588	4	112818032	113384221	Boreoeutheria	ortholog_one2one	82.2466	81.6022	100	100	1	Q01484
Q8C8R3	Ankyrin-2	Ank2	S	2090	SEKIVDEQGDMDFQISPDRKTSTDFSEVIKQ	Yes	Q8C8R3	S2090	S2090	109676	ENSMUSG00000032826	ENSMUSP00000043765	Ank2	3	126715261	127292999	-1	ENSG00000145362	ANK2	ENSP00000349588	4	112818032	113384221	Boreoeutheria	ortholog_one2one	82.2466	81.6022	100	100	1	Q01484
Q8C8R3	Ankyrin-2	Ank2	S	3786	EEASEPKEESSPRKTSLVIVESTDDQSQVFE	Yes	Q8C8R3	S3786	S3786	109676	ENSMUSG00000032826	ENSMUSP00000043765	Ank2	3	126715261	127292999	-1	ENSG00000145362	ANK2	ENSP00000349588	4	112818032	113384221	Boreoeutheria	ortholog_one2one	82.2466	81.6022	100	100	1	Q01484
Q8C8R3	Ankyrin-2	Ank2	S	3797	PRKTSLVIVESTDDQSQVFERLDGDAAFQKG	Yes	Q8C8R3	S3797	S3797	109676	ENSMUSG00000032826	ENSMUSP00000043765	Ank2	3	126715261	127292999	-1	ENSG00000145362	ANK2	ENSP00000349588	4	112818032	113384221	Boreoeutheria	ortholog_one2one	82.2466	81.6022	100	100	1	Q01484
Q8C8R3	Ankyrin-2	Ank2	S	1816	ERHTPVSPSSKNEKLSPVSPSAKTERHSPVF	Yes	Q8C8R3	S1816	S1816	109676	ENSMUSG00000032826	ENSMUSP00000043765	Ank2	3	126715261	127292999	-1	ENSG00000145362	ANK2	ENSP00000349588	4	112818032	113384221	Boreoeutheria	ortholog_one2one	82.2466	81.6022	100	100	1	Q01484
Q8C8R3	Ankyrin-2	Ank2	S	1819	TPVSPSSKNEKLSPVSPSAKTERHSPVFSGK	Yes	Q8C8R3	S1819	S1819	109676	ENSMUSG00000032826	ENSMUSP00000043765	Ank2	3	126715261	127292999	-1	ENSG00000145362	ANK2	ENSP00000349588	4	112818032	113384221	Boreoeutheria	ortholog_one2one	82.2466	81.6022	100	100	1	Q01484
Q8C8R3	Ankyrin-2	Ank2	S	27	GACTPQNPPRIRQSDSNASFLRAARAGNLDK	Yes	Q8C8R3	S27	S27	109676	ENSMUSG00000032826	ENSMUSP00000043765	Ank2	3	126715261	127292999	-1	ENSG00000145362	ANK2	ENSP00000349588	4	112818032	113384221	Boreoeutheria	ortholog_one2one	82.2466	81.6022	100	100	1	Q01484
Q8C8R3	Ankyrin-2	Ank2	S	30	TPQNPPRIRQSDSNASFLRAARAGNLDKVVE	Yes	Q8C8R3	S30	S30	109676	ENSMUSG00000032826	ENSMUSP00000043765	Ank2	3	126715261	127292999	-1	ENSG00000145362	ANK2	ENSP00000349588	4	112818032	113384221	Boreoeutheria	ortholog_one2one	82.2466	81.6022	100	100	1	Q01484
Q8C8R3	Ankyrin-2	Ank2	S	2496	LEQTSLMESSGKSPLSPDTPSSEEVSYEVTP	Yes	Q8C8R3	S2496	S2496	109676	ENSMUSG00000032826	ENSMUSP00000043765	Ank2	3	126715261	127292999	-1	ENSG00000145362	ANK2	ENSP00000349588	4	112818032	113384221	Boreoeutheria	ortholog_one2one	82.2466	81.6022	100	100	1	Q01484
Q8C8R3	Ankyrin-2	Ank2	S	3403	PKLFASRLPVKSRSTSSSGRPGTSPTRESRE	Yes	Q8C8R3	S3403	S3403	109676	ENSMUSG00000032826	ENSMUSP00000043765	Ank2	3	126715261	127292999	-1	ENSG00000145362	ANK2	ENSP00000349588	4	112818032	113384221	Boreoeutheria	ortholog_one2one	82.2466	81.6022	100	100	1	Q01484
Q8C8R3	Ankyrin-2	Ank2	S	3405	LFASRLPVKSRSTSSSGRPGTSPTRESREHF	Yes	Q8C8R3	S3405	S3405	109676	ENSMUSG00000032826	ENSMUSP00000043765	Ank2	3	126715261	127292999	-1	ENSG00000145362	ANK2	ENSP00000349588	4	112818032	113384221	Boreoeutheria	ortholog_one2one	82.2466	81.6022	100	100	1	Q01484
Q8C8R3	Ankyrin-2	Ank2	S	3411	PVKSRSTSSSGRPGTSPTRESREHFFDLYRN	Yes	Q8C8R3	S3411	S3411	109676	ENSMUSG00000032826	ENSMUSP00000043765	Ank2	3	126715261	127292999	-1	ENSG00000145362	ANK2	ENSP00000349588	4	112818032	113384221	Boreoeutheria	ortholog_one2one	82.2466	81.6022	100	100	1	Q01484
Q8C8R3	Ankyrin-2	Ank2	S	3226	FSPVTRSVYSGQDDESPESSPEEQKSVIEIP	Yes	Q8C8R3	S3226	S3226	109676	ENSMUSG00000032826	ENSMUSP00000043765	Ank2	3	126715261	127292999	-1	ENSG00000145362	ANK2	ENSP00000349588	4	112818032	113384221	Boreoeutheria	ortholog_one2one	82.2466	81.6022	100	100	1	Q01484
Q8C8R3	Ankyrin-2	Ank2	S	3230	TRSVYSGQDDESPESSPEEQKSVIEIPTAPV	Yes	Q8C8R3	S3230	S3230	109676	ENSMUSG00000032826	ENSMUSP00000043765	Ank2	3	126715261	127292999	-1	ENSG00000145362	ANK2	ENSP00000349588	4	112818032	113384221	Boreoeutheria	ortholog_one2one	82.2466	81.6022	100	100	1	Q01484
Q8C8R3	Ankyrin-2	Ank2	S	3686	GYSTFQDCLPKTEGDSPAAALSPQMHQEPVQ	Yes	Q8C8R3	S3686	S3686	109676	ENSMUSG00000032826	ENSMUSP00000043765	Ank2	3	126715261	127292999	-1	ENSG00000145362	ANK2	ENSP00000349588	4	112818032	113384221	Boreoeutheria	ortholog_one2one	82.2466	81.6022	100	100	1	Q01484
Q8C8R3	Ankyrin-2	Ank2	S	3692	DCLPKTEGDSPAAALSPQMHQEPVQQDFSGK	Yes	Q8C8R3	S3692	S3692	109676	ENSMUSG00000032826	ENSMUSP00000043765	Ank2	3	126715261	127292999	-1	ENSG00000145362	ANK2	ENSP00000349588	4	112818032	113384221	Boreoeutheria	ortholog_one2one	82.2466	81.6022	100	100	1	Q01484
Q8C8R3	Ankyrin-2	Ank2	S	2413	ASPVLEDNSSHKTPDSLEPSPLKESPCRDSL	Yes	Q8C8R3	S2413	S2413	109676	ENSMUSG00000032826	ENSMUSP00000043765	Ank2	3	126715261	127292999	-1	ENSG00000145362	ANK2	ENSP00000349588	4	112818032	113384221	Boreoeutheria	ortholog_one2one	82.2466	81.6022	100	100	1	Q01484
Q8C8R3	Ankyrin-2	Ank2	S	2417	LEDNSSHKTPDSLEPSPLKESPCRDSLESSP	Yes	Q8C8R3	S2417	S2417	109676	ENSMUSG00000032826	ENSMUSP00000043765	Ank2	3	126715261	127292999	-1	ENSG00000145362	ANK2	ENSP00000349588	4	112818032	113384221	Boreoeutheria	ortholog_one2one	82.2466	81.6022	100	100	1	Q01484
Q8C8R3	Ankyrin-2	Ank2	S	2238	EAKETTKVGTPTDIHSEKELPITNDITDSSQ	Yes	Q8C8R3	S2238	S2238	109676	ENSMUSG00000032826	ENSMUSP00000043765	Ank2	3	126715261	127292999	-1	ENSG00000145362	ANK2	ENSP00000349588	4	112818032	113384221	Boreoeutheria	ortholog_one2one	82.2466	81.6022	100	100	1	Q01484
Q8C8R3	Ankyrin-2	Ank2	S	2653	DSGLLTEPVIRVQPPSPLPSSIDSNSSPEEA	Yes	Q8C8R3	S2653	S2653	109676	ENSMUSG00000032826	ENSMUSP00000043765	Ank2	3	126715261	127292999	-1	ENSG00000145362	ANK2	ENSP00000349588	4	112818032	113384221	Boreoeutheria	ortholog_one2one	82.2466	81.6022	100	100	1	Q01484
Q8C8R3	Ankyrin-2	Ank2	S	2658	TEPVIRVQPPSPLPSSIDSNSSPEEATQFQP	Yes	Q8C8R3	S2658	S2658	109676	ENSMUSG00000032826	ENSMUSP00000043765	Ank2	3	126715261	127292999	-1	ENSG00000145362	ANK2	ENSP00000349588	4	112818032	113384221	Boreoeutheria	ortholog_one2one	82.2466	81.6022	100	100	1	Q01484
Q8C8R3	Ankyrin-2	Ank2	S	2661	VIRVQPPSPLPSSIDSNSSPEEATQFQPIVP	Yes	Q8C8R3	S2661	S2661	109676	ENSMUSG00000032826	ENSMUSP00000043765	Ank2	3	126715261	127292999	-1	ENSG00000145362	ANK2	ENSP00000349588	4	112818032	113384221	Boreoeutheria	ortholog_one2one	82.2466	81.6022	100	100	1	Q01484
Q8C8R3	Ankyrin-2	Ank2	S	2663	RVQPPSPLPSSIDSNSSPEEATQFQPIVPKQ	Yes	Q8C8R3	S2663	S2663	109676	ENSMUSG00000032826	ENSMUSP00000043765	Ank2	3	126715261	127292999	-1	ENSG00000145362	ANK2	ENSP00000349588	4	112818032	113384221	Boreoeutheria	ortholog_one2one	82.2466	81.6022	100	100	1	Q01484
Q8C8R3	Ankyrin-2	Ank2	S	2664	VQPPSPLPSSIDSNSSPEEATQFQPIVPKQY	Yes	Q8C8R3	S2664	S2664	109676	ENSMUSG00000032826	ENSMUSP00000043765	Ank2	3	126715261	127292999	-1	ENSG00000145362	ANK2	ENSP00000349588	4	112818032	113384221	Boreoeutheria	ortholog_one2one	82.2466	81.6022	100	100	1	Q01484
Q8C8R3	Ankyrin-2	Ank2	S	588	AICNLNITLPIYAKESESDQEPEEEIGMTSE	Yes	Q8C8R3	S588	S588	109676	ENSMUSG00000032826	ENSMUSP00000043765	Ank2	3	126715261	127292999	-1	ENSG00000145362	ANK2	ENSP00000349588	4	112818032	113384221	Boreoeutheria	ortholog_one2one	82.2466	81.6022	100	100	1	Q01484
Q8C8R3	Ankyrin-2	Ank2	S	590	CNLNITLPIYAKESESDQEPEEEIGMTSEKN	Yes	Q8C8R3	S590	S590	109676	ENSMUSG00000032826	ENSMUSP00000043765	Ank2	3	126715261	127292999	-1	ENSG00000145362	ANK2	ENSP00000349588	4	112818032	113384221	Boreoeutheria	ortholog_one2one	82.2466	81.6022	100	100	1	Q01484
Q8C8R3	Ankyrin-2	Ank2	S	602	ESESDQEPEEEIGMTSEKNPQDEQERMEERL	Yes	Q8C8R3	S602	S602	109676	ENSMUSG00000032826	ENSMUSP00000043765	Ank2	3	126715261	127292999	-1	ENSG00000145362	ANK2	ENSP00000349588	4	112818032	113384221	Boreoeutheria	ortholog_one2one	82.2466	81.6022	100	100	1	Q01484
Q8C8R3	Ankyrin-2	Ank2	S	898	GMNYLRYSLEGGRSDSLRSFSSDRSHTLSHA	Yes	Q8C8R3	S898	S898	109676	ENSMUSG00000032826	ENSMUSP00000043765	Ank2	3	126715261	127292999	-1	ENSG00000145362	ANK2	ENSP00000349588	4	112818032	113384221	Boreoeutheria	ortholog_one2one	82.2466	81.6022	100	100	1	Q01484
Q8C8R3	Ankyrin-2	Ank2	S	901	YLRYSLEGGRSDSLRSFSSDRSHTLSHASYL	Yes	Q8C8R3	S901	S901	109676	ENSMUSG00000032826	ENSMUSP00000043765	Ank2	3	126715261	127292999	-1	ENSG00000145362	ANK2	ENSP00000349588	4	112818032	113384221	Boreoeutheria	ortholog_one2one	82.2466	81.6022	100	100	1	Q01484
Q8C8R3	Ankyrin-2	Ank2	S	29	EKFNGSSQRRKRPKKSDSNASFLRAARAGNL;KQRKIPRDRMERKRKSDSNASFLRAARAGNL	Yes	Q8C8R3	S29	S29	109676	ENSMUSG00000032826	ENSMUSP00000043765	Ank2	3	126715261	127292999	-1	ENSG00000145362	ANK2	ENSP00000349588	4	112818032	113384221	Boreoeutheria	ortholog_one2one	82.2466	81.6022	100	100	1	Q01484
Q8C8R3	Ankyrin-2	Ank2	S	31	FNGSSQRRKRPKKSDSNASFLRAARAGNLDK;RKIPRDRMERKRKSDSNASFLRAARAGNLDK	Yes	Q8C8R3	S31	S31	109676	ENSMUSG00000032826	ENSMUSP00000043765	Ank2	3	126715261	127292999	-1	ENSG00000145362	ANK2	ENSP00000349588	4	112818032	113384221	Boreoeutheria	ortholog_one2one	82.2466	81.6022	100	100	1	Q01484
Q8C8R3	Ankyrin-2	Ank2	S	34	PRDRMERKRKSDSNASFLRAARAGNLDKVVE;SSQRRKRPKKSDSNASFLRAARAGNLDKVVE	Yes	Q8C8R3	S34	S34	109676	ENSMUSG00000032826	ENSMUSP00000043765	Ank2	3	126715261	127292999	-1	ENSG00000145362	ANK2	ENSP00000349588	4	112818032	113384221	Boreoeutheria	ortholog_one2one	82.2466	81.6022	100	100	1	Q01484
Q8VD37	SH3-containing GRB2-like protein 3-interacting protein 1	Sgip1	S	149	ATVDELKASIGNIALSPSPVRKSPRRSPGAI	Yes	Q8VD37	S149	S149	73094	ENSMUSG00000028524	ENSMUSP00000063712	Sgip1	4	102598494	102830825	1	ENSG00000118473	SGIP1	ENSP00000360076	1	66533267	66751139	Eutheria	ortholog_one2one	94.7942	94.5652	100	100	1	Q9BQI5
Q8VD37	SH3-containing GRB2-like protein 3-interacting protein 1	Sgip1	S	151	VDELKASIGNIALSPSPVRKSPRRSPGAIKR	Yes	Q8VD37	S151	S151	73094	ENSMUSG00000028524	ENSMUSP00000063712	Sgip1	4	102598494	102830825	1	ENSG00000118473	SGIP1	ENSP00000360076	1	66533267	66751139	Eutheria	ortholog_one2one	94.7942	94.5652	100	100	1	Q9BQI5
Q8VD37	SH3-containing GRB2-like protein 3-interacting protein 1	Sgip1	S	24	TRKAFGIRKKEKDTDSTGSPDRDGMQPSPHE	Yes	Q8VD37	S24	S24	73094	ENSMUSG00000028524	ENSMUSP00000063712	Sgip1	4	102598494	102830825	1	ENSG00000118473	SGIP1	ENSP00000360076	1	66533267	66751139	Eutheria	ortholog_one2one	94.7942	94.5652	100	100	1	Q9BQI5
Q8VD37	SH3-containing GRB2-like protein 3-interacting protein 1	Sgip1	S	27	AFGIRKKEKDTDSTGSPDRDGMQPSPHEPPY	Yes	Q8VD37	S27	S27	73094	ENSMUSG00000028524	ENSMUSP00000063712	Sgip1	4	102598494	102830825	1	ENSG00000118473	SGIP1	ENSP00000360076	1	66533267	66751139	Eutheria	ortholog_one2one	94.7942	94.5652	100	100	1	Q9BQI5
Q8VD37	SH3-containing GRB2-like protein 3-interacting protein 1	Sgip1	S	340	PELTPREQVVTPPAASDIPADSPAPAPPGPT	Yes	Q8VD37	S340	S340	73094	ENSMUSG00000028524	ENSMUSP00000063712	Sgip1	4	102598494	102830825	1	ENSG00000118473	SGIP1	ENSP00000360076	1	66533267	66751139	Eutheria	ortholog_one2one	94.7942	94.5652	100	100	1	Q9BQI5
Q8VD37	SH3-containing GRB2-like protein 3-interacting protein 1	Sgip1	S	346	EQVVTPPAASDIPADSPAPAPPGPTGSAGPP	Yes	Q8VD37	S346	S346	73094	ENSMUSG00000028524	ENSMUSP00000063712	Sgip1	4	102598494	102830825	1	ENSG00000118473	SGIP1	ENSP00000360076	1	66533267	66751139	Eutheria	ortholog_one2one	94.7942	94.5652	100	100	1	Q9BQI5
Q8VD37	SH3-containing GRB2-like protein 3-interacting protein 1	Sgip1	S	484	LPPGKPGVGDVSRPFSPPIHSSSPPPIAPLA	Yes	Q8VD37	S484	S484	73094	ENSMUSG00000028524	ENSMUSP00000063712	Sgip1	4	102598494	102830825	1	ENSG00000118473	SGIP1	ENSP00000360076	1	66533267	66751139	Eutheria	ortholog_one2one	94.7942	94.5652	100	100	1	Q9BQI5
Q8VD37	SH3-containing GRB2-like protein 3-interacting protein 1	Sgip1	S	490	GVGDVSRPFSPPIHSSSPPPIAPLARAESTS	Yes	Q8VD37	S490	S490	73094	ENSMUSG00000028524	ENSMUSP00000063712	Sgip1	4	102598494	102830825	1	ENSG00000118473	SGIP1	ENSP00000360076	1	66533267	66751139	Eutheria	ortholog_one2one	94.7942	94.5652	100	100	1	Q9BQI5
Q8VD37	SH3-containing GRB2-like protein 3-interacting protein 1	Sgip1	S	491	VGDVSRPFSPPIHSSSPPPIAPLARAESTSS	Yes	Q8VD37	S491	S491	73094	ENSMUSG00000028524	ENSMUSP00000063712	Sgip1	4	102598494	102830825	1	ENSG00000118473	SGIP1	ENSP00000360076	1	66533267	66751139	Eutheria	ortholog_one2one	94.7942	94.5652	100	100	1	Q9BQI5
Q8VD37	SH3-containing GRB2-like protein 3-interacting protein 1	Sgip1	S	287	GNDQAATEAKIEKLPSISDLDSIFGPVLSPK	Yes	Q8VD37	S287	S287	73094	ENSMUSG00000028524	ENSMUSP00000063712	Sgip1	4	102598494	102830825	1	ENSG00000118473	SGIP1	ENSP00000360076	1	66533267	66751139	Eutheria	ortholog_one2one	94.7942	94.5652	100	100	1	Q9BQI5
Q8VD37	SH3-containing GRB2-like protein 3-interacting protein 1	Sgip1	S	289	DQAATEAKIEKLPSISDLDSIFGPVLSPKSV	Yes	Q8VD37	S289	S289	73094	ENSMUSG00000028524	ENSMUSP00000063712	Sgip1	4	102598494	102830825	1	ENSG00000118473	SGIP1	ENSP00000360076	1	66533267	66751139	Eutheria	ortholog_one2one	94.7942	94.5652	100	100	1	Q9BQI5
Q8VD37	SH3-containing GRB2-like protein 3-interacting protein 1	Sgip1	S	300	LPSISDLDSIFGPVLSPKSVAVNTEEKWVHF	Yes	Q8VD37	S300	S300	73094	ENSMUSG00000028524	ENSMUSP00000063712	Sgip1	4	102598494	102830825	1	ENSG00000118473	SGIP1	ENSP00000360076	1	66533267	66751139	Eutheria	ortholog_one2one	94.7942	94.5652	100	100	1	Q9BQI5
Q8VD37	SH3-containing GRB2-like protein 3-interacting protein 1	Sgip1	S	179	IKRNLSSEEVARPRRSTPTPELTSKKPLDDT	Yes	Q8VD37	S179	S179	73094	ENSMUSG00000028524	ENSMUSP00000063712	Sgip1	4	102598494	102830825	1	ENSG00000118473	SGIP1	ENSP00000360076	1	66533267	66751139	Eutheria	ortholog_one2one	94.7942	94.5652	100	100	1	Q9BQI5
Q8VD37	SH3-containing GRB2-like protein 3-interacting protein 1	Sgip1	S	424	TPPPPPPPTYRTVVSSPGPGSGSGTGTTSGA	Yes	Q8VD37	S424	S424	73094	ENSMUSG00000028524	ENSMUSP00000063712	Sgip1	4	102598494	102830825	1	ENSG00000118473	SGIP1	ENSP00000360076	1	66533267	66751139	Eutheria	ortholog_one2one	94.7942	94.5652	100	100	1	Q9BQI5
Q8VD37	SH3-containing GRB2-like protein 3-interacting protein 1	Sgip1	S	437	VSSPGPGSGSGTGTTSGASSPARPATPLVPC	Yes	Q8VD37	S437	S437	73094	ENSMUSG00000028524	ENSMUSP00000063712	Sgip1	4	102598494	102830825	1	ENSG00000118473	SGIP1	ENSP00000360076	1	66533267	66751139	Eutheria	ortholog_one2one	94.7942	94.5652	100	100	1	Q9BQI5
Q8VD37	SH3-containing GRB2-like protein 3-interacting protein 1	Sgip1	S	440	PGPGSGSGTGTTSGASSPARPATPLVPCSTT	Yes	Q8VD37	S440	S440	73094	ENSMUSG00000028524	ENSMUSP00000063712	Sgip1	4	102598494	102830825	1	ENSG00000118473	SGIP1	ENSP00000360076	1	66533267	66751139	Eutheria	ortholog_one2one	94.7942	94.5652	100	100	1	Q9BQI5
Q8VD37	SH3-containing GRB2-like protein 3-interacting protein 1	Sgip1	S	316	PKSVAVNTEEKWVHFSDASPEHVTPELTPRE	Yes	Q8VD37	S316	S316	73094	ENSMUSG00000028524	ENSMUSP00000063712	Sgip1	4	102598494	102830825	1	ENSG00000118473	SGIP1	ENSP00000360076	1	66533267	66751139	Eutheria	ortholog_one2one	94.7942	94.5652	100	100	1	Q9BQI5
Q8VD37	SH3-containing GRB2-like protein 3-interacting protein 1	Sgip1	S	319	VAVNTEEKWVHFSDASPEHVTPELTPREQVV	Yes	Q8VD37	S319	S319	73094	ENSMUSG00000028524	ENSMUSP00000063712	Sgip1	4	102598494	102830825	1	ENSG00000118473	SGIP1	ENSP00000360076	1	66533267	66751139	Eutheria	ortholog_one2one	94.7942	94.5652	100	100	1	Q9BQI5
Q8VD37	SH3-containing GRB2-like protein 3-interacting protein 1	Sgip1	S	78	APNGFYAEIDWERYNSPELDEEGYSIRPEEP	Yes	Q8VD37	S78	S78	73094	ENSMUSG00000028524	ENSMUSP00000063712	Sgip1	4	102598494	102830825	1	ENSG00000118473	SGIP1	ENSP00000360076	1	66533267	66751139	Eutheria	ortholog_one2one	94.7942	94.5652	100	100	1	Q9BQI5
Q9JLN9	Serine/threonine-protein kinase mTOR	Mtor	S	2478	LGEPAHKKAGTTVPESIHSFIGDGLVKPEAL	Yes	Q9JLN9	S2478	S2478	56717	ENSMUSG00000028991	ENSMUSP00000099510	Mtor	4	148533068	148642140	1	ENSG00000198793	MTOR	ENSP00000354558	1	11106535	11262551	Eutheria	ortholog_one2one	98.9015	98.9015	100	0	1	P42345
Q9JLN9	Serine/threonine-protein kinase mTOR	Mtor	S	2481	PAHKKAGTTVPESIHSFIGDGLVKPEALNKK	Yes	Q9JLN9	S2481	S2481	56717	ENSMUSG00000028991	ENSMUSP00000099510	Mtor	4	148533068	148642140	1	ENSG00000198793	MTOR	ENSP00000354558	1	11106535	11262551	Eutheria	ortholog_one2one	98.9015	98.9015	100	0	1	P42345
P10637	Microtubule-associated protein tau;Microtubule-associated protein	Mapt	T	695	HGAEIVYKSPVVSGDTSPRHLSNVSSTGSID	Yes	P10637	T695	T695	17762	ENSMUSG00000018411	ENSMUSP00000102605	Mapt	11	104122216	104222916	1	ENSG00000186868	MAPT	ENSP00000262410	17	45894527	46028334	Eutheria	ortholog_one2one	71.5621	64.3457	75	0	1	P10636
P10637	Microtubule-associated protein tau;Microtubule-associated protein	Mapt	T	706	VSGDTSPRHLSNVSSTGSIDMVDSPQLATLA	Yes	P10637	T706	T706	17762	ENSMUSG00000018411	ENSMUSP00000102605	Mapt	11	104122216	104222916	1	ENSG00000186868	MAPT	ENSP00000262410	17	45894527	46028334	Eutheria	ortholog_one2one	71.5621	64.3457	75	0	1	P10636
P10637	Microtubule-associated protein tau;Microtubule-associated protein	Mapt	T	468	AQKGTSNATRIPAKTTPSPKTPPGSGEPPKS	Yes	P10637	T468	T468	17762	ENSMUSG00000018411	ENSMUSP00000102605	Mapt	11	104122216	104222916	1	ENSG00000186868	MAPT	ENSP00000262410	17	45894527	46028334	Eutheria	ortholog_one2one	71.5621	64.3457	75	0	1	P10636
P10637	Microtubule-associated protein tau;Microtubule-associated protein	Mapt	T	473	SNATRIPAKTTPSPKTPPGSGEPPKSGERSG	Yes	P10637	T473	T473	17762	ENSMUSG00000018411	ENSMUSP00000102605	Mapt	11	104122216	104222916	1	ENSG00000186868	MAPT	ENSP00000262410	17	45894527	46028334	Eutheria	ortholog_one2one	71.5621	64.3457	75	0	1	P10636
P10637	Microtubule-associated protein tau;Microtubule-associated protein	Mapt	T	497	KSGERSGYSSPGSPGTPGSRSRTPSLPTPPT	Yes	P10637	T497	T497	17762	ENSMUSG00000018411	ENSMUSP00000102605	Mapt	11	104122216	104222916	1	ENSG00000186868	MAPT	ENSP00000262410	17	45894527	46028334	Eutheria	ortholog_one2one	71.5621	64.3457	75	0	1	P10636
P10637	Microtubule-associated protein tau;Microtubule-associated protein	Mapt	T	504	YSSPGSPGTPGSRSRTPSLPTPPTREPKKVA	Yes	P10637	T504	T504	17762	ENSMUSG00000018411	ENSMUSP00000102605	Mapt	11	104122216	104222916	1	ENSG00000186868	MAPT	ENSP00000262410	17	45894527	46028334	Eutheria	ortholog_one2one	71.5621	64.3457	75	0	1	P10636
P10637	Microtubule-associated protein tau;Microtubule-associated protein	Mapt	T	509	SPGTPGSRSRTPSLPTPPTREPKKVAVVRTP	Yes	P10637	T509	T509	17762	ENSMUSG00000018411	ENSMUSP00000102605	Mapt	11	104122216	104222916	1	ENSG00000186868	MAPT	ENSP00000262410	17	45894527	46028334	Eutheria	ortholog_one2one	71.5621	64.3457	75	0	1	P10636
P10637	Microtubule-associated protein tau;Microtubule-associated protein	Mapt	T	523	PTPPTREPKKVAVVRTPPKSPSASKSRLQTA	Yes	P10637	T523	T523	17762	ENSMUSG00000018411	ENSMUSP00000102605	Mapt	11	104122216	104222916	1	ENSG00000186868	MAPT	ENSP00000262410	17	45894527	46028334	Eutheria	ortholog_one2one	71.5621	64.3457	75	0	1	P10636
P39053	Dynamin-1	Dnm1	T	776	SWLQVQSVPAGRRSPTSSPTPQRRAPAVPPA	Yes	P39053	T776	T776	13429	ENSMUSG00000026825	ENSMUSP00000108979	Dnm1	2	32198483	32243350	-1	ENSG00000106976	DNM1	ENSP00000362014	9	128191655	128255248	Eutheria	ortholog_one2one	98.3796	98.3796	100	100	1	Q05193
Q63844	Mitogen-activated protein kinase 3;Mitogen-activated protein kinase	Mapk3	T	203	LARIADPEHDHTGFLTEYVATRWYRAPEIML	Yes	Q63844	T203	T203	26417	ENSMUSG00000063065	ENSMUSP00000051619	Mapk3	7	126358773	126364991	1	ENSG00000102882	MAPK3	ENSP00000263025	16	30114105	30123506	Euarchontoglires	ortholog_one2one	96.3158	96.5699	100	0	1	P27361
O88935	Synapsin-1	Syn1	T	512	GPPAGSPLPQRLPSPTAAPQQSASQATPVTQ	Yes	O88935	T512	T512	20964	ENSMUSG00000037217	ENSMUSP00000111002	Syn1	X	20726750	20787243	-1	ENSG00000008056	SYN1	ENSP00000295987	X	47571901	47619857	Euarchontoglires	ortholog_one2one	96.1756	96.3121	100	0	1	P17600
P04370	Myelin basic protein	Mbp	T	89	RGAPKRGSGKDSHTRTTHYGSLPQKSQHGRT;SRPGLCHMYKDSHTRTTHYGSLPQKSQHGRT	Yes	P04370	T89	T89	17196	ENSMUSG00000041607	ENSMUSP00000089393	Mbp	18	82493271	82603762	1	ENSG00000197971	MBP	ENSP00000348273	18	76978827	77133683	Euarchontoglires	ortholog_one2one	87.2	71.7105	100	0	1	P02686
P04370	Myelin basic protein	Mbp	T	90	GAPKRGSGKDSHTRTTHYGSLPQKSQHGRTQ;RPGLCHMYKDSHTRTTHYGSLPQKSQHGRTQ	Yes	P04370	T90	T90	17196	ENSMUSG00000041607	ENSMUSP00000089393	Mbp	18	82493271	82603762	1	ENSG00000197971	MBP	ENSP00000348273	18	76978827	77133683	Euarchontoglires	ortholog_one2one	87.2	71.7105	100	0	1	P02686
P04370	Myelin basic protein	Mbp	T	34	TMDHARHGFLPRHRDTGILDSIGRFFSGDRG	Yes	P04370	T34	T34	17196	ENSMUSG00000041607	ENSMUSP00000089393	Mbp	18	82493271	82603762	1	ENSG00000197971	MBP	ENSP00000348273	18	76978827	77133683	Euarchontoglires	ortholog_one2one	87.2	71.7105	100	0	1	P02686
P04370	Myelin basic protein	Mbp	T	119	TQDENPVVHFFKNIVTPRTPPPSQGKGGRDS;TQDENPVVHFFKNIVTPRTPPPSQGKGRGLS	Yes	P04370	T119	T119	17196	ENSMUSG00000041607	ENSMUSP00000089393	Mbp	18	82493271	82603762	1	ENSG00000197971	MBP	ENSP00000348273	18	76978827	77133683	Euarchontoglires	ortholog_one2one	87.2	71.7105	100	0	1	P02686
P04370	Myelin basic protein	Mbp	T	122	ENPVVHFFKNIVTPRTPPPSQGKGGRDSRSG;ENPVVHFFKNIVTPRTPPPSQGKGRGLSLSR	Yes	P04370	T122	T122	17196	ENSMUSG00000041607	ENSMUSP00000089393	Mbp	18	82493271	82603762	1	ENSG00000197971	MBP	ENSP00000348273	18	76978827	77133683	Euarchontoglires	ortholog_one2one	87.2	71.7105	100	0	1	P02686
P04370	Myelin basic protein	Mbp	T	104	TTHYGSLPQKSQHGRTQDENPVVHFFKNIVT	Yes	P04370	T104	T104	17196	ENSMUSG00000041607	ENSMUSP00000089393	Mbp	18	82493271	82603762	1	ENSG00000197971	MBP	ENSP00000348273	18	76978827	77133683	Euarchontoglires	ortholog_one2one	87.2	71.7105	100	0	1	P02686
P04370	Myelin basic protein	Mbp	T	19	QKRPSQRSKYLATASTMDHARHGFLPRHRDT	Yes	P04370	T19	T19	17196	ENSMUSG00000041607	ENSMUSP00000089393	Mbp	18	82493271	82603762	1	ENSG00000197971	MBP	ENSP00000348273	18	76978827	77133683	Euarchontoglires	ortholog_one2one	87.2	71.7105	100	0	1	P02686
P11798	Calcium/calmodulin-dependent protein kinase type II subunit alpha	Camk2a	T	334	GGNKKNDGVKESSESTNTTIEDEDTKVRKQE	Yes	P11798	T334	T334	12322	ENSMUSG00000024617	ENSMUSP00000099952	Camk2a	18	61058690	61121224	1	ENSG00000070808	CAMK2A	ENSP00000500386	5	150219491	150290093	Euarchontoglires	ortholog_one2one	99.7955	99.7955	100	100	1	Q9UQM7
P11798	Calcium/calmodulin-dependent protein kinase type II subunit alpha	Camk2a	T	336	NKKNDGVKESSESTNTTIEDEDTKVRKQEII	Yes	P11798	T336	T336	12322	ENSMUSG00000024617	ENSMUSP00000099952	Camk2a	18	61058690	61121224	1	ENSG00000070808	CAMK2A	ENSP00000500386	5	150219491	150290093	Euarchontoglires	ortholog_one2one	99.7955	99.7955	100	100	1	Q9UQM7
P11798	Calcium/calmodulin-dependent protein kinase type II subunit alpha	Camk2a	T	337	KKNDGVKESSESTNTTIEDEDTKVRKQEIIK	Yes	P11798	T337	T337	12322	ENSMUSG00000024617	ENSMUSP00000099952	Camk2a	18	61058690	61121224	1	ENSG00000070808	CAMK2A	ENSP00000500386	5	150219491	150290093	Euarchontoglires	ortholog_one2one	99.7955	99.7955	100	100	1	Q9UQM7
P14873	Microtubule-associated protein 1B;MAP1B heavy chain;MAP1 light chain LC1	Map1b	T	1521	FGSFKEDTKMSISEGTVSDKSATPVDEGVAE	Yes	P14873	T1521	T1521	17755	ENSMUSG00000052727	ENSMUSP00000068374	Map1b	13	99557954	99653048	-1	ENSG00000131711	MAP1B	ENSP00000296755	5	72107234	72209565	Euarchontoglires	ortholog_one2one	91.0714	90.9238	100	0	1	P46821
P14873	Microtubule-associated protein 1B;MAP1B heavy chain;MAP1 light chain LC1	Map1b	T	1784	LEGEKLSPKSDISPLTPRESSPLYSPGFSDS	Yes	P14873	T1784	T1784	17755	ENSMUSG00000052727	ENSMUSP00000068374	Map1b	13	99557954	99653048	-1	ENSG00000131711	MAP1B	ENSP00000296755	5	72107234	72209565	Euarchontoglires	ortholog_one2one	91.0714	90.9238	100	0	1	P46821
P14873	Microtubule-associated protein 1B;MAP1B heavy chain;MAP1 light chain LC1	Map1b	T	1188	KPAVASFNGLSEGSKTDATDGKDYNASASTI	Yes	P14873	T1188	T1188	17755	ENSMUSG00000052727	ENSMUSP00000068374	Map1b	13	99557954	99653048	-1	ENSG00000131711	MAP1B	ENSP00000296755	5	72107234	72209565	Euarchontoglires	ortholog_one2one	91.0714	90.9238	100	0	1	P46821
P63085	Mitogen-activated protein kinase 1	Mapk1	T	183	LARVADPDHDHTGFLTEYVATRWYRAPEIML	Yes	P63085	T183	T183	26413	ENSMUSG00000063358	ENSMUSP00000156154	Mapk1	16	16801246	16865317	1	ENSG00000100030	MAPK1	ENSP00000215832	22	21759657	21867680	Euarchontoglires	ortholog_one2one	98.8827	98.3333	100	0	1	P28482
Q3UHJ0	AP2-associated protein kinase 1	Aak1	T	671	AAAAEASLNKSKSATTTPSGSPRTSQQNVSN	Yes	Q3UHJ0	T671	T671	269774	ENSMUSG00000057230	ENSMUSP00000086948	Aak1	6	86826499	86980205	1	ENSG00000115977	AAK1	ENSP00000386456	2	69457997	69674349	Euarchontoglires	ortholog_one2one	90.4067	90.2185	100	100	1	Q2M2I8
Q3UHJ0	AP2-associated protein kinase 1	Aak1	T	672	AAAEASLNKSKSATTTPSGSPRTSQQNVSNA	Yes	Q3UHJ0	T672	T672	269774	ENSMUSG00000057230	ENSMUSP00000086948	Aak1	6	86826499	86980205	1	ENSG00000115977	AAK1	ENSP00000386456	2	69457997	69674349	Euarchontoglires	ortholog_one2one	90.4067	90.2185	100	100	1	Q2M2I8
Q3UHJ0	AP2-associated protein kinase 1	Aak1	T	618	TTPPPTIQGQKVGSLTPPSSPKTQRAGHRRI	Yes	Q3UHJ0	T618	T618	269774	ENSMUSG00000057230	ENSMUSP00000086948	Aak1	6	86826499	86980205	1	ENSG00000115977	AAK1	ENSP00000386456	2	69457997	69674349	Euarchontoglires	ortholog_one2one	90.4067	90.2185	100	100	1	Q2M2I8
Q8C8R3	Ankyrin-2	Ank2	T	1446	EPEEEIGMTSEKNDETESTETSVLKSHLVNE	Yes	Q8C8R3	T1446	T1446	109676	ENSMUSG00000032826	ENSMUSP00000043765	Ank2	3	126715261	127292999	-1	ENSG00000145362	ANK2	ENSP00000349588	4	112818032	113384221	Boreoeutheria	ortholog_one2one	82.2466	81.6022	100	100	1	Q01484
Q8C8R3	Ankyrin-2	Ank2	T	2202	QISSEESYKHEGLAETPETSPESLSFSPKKS	Yes	Q8C8R3	T2202	T2202	109676	ENSMUSG00000032826	ENSMUSP00000043765	Ank2	3	126715261	127292999	-1	ENSG00000145362	ANK2	ENSP00000349588	4	112818032	113384221	Boreoeutheria	ortholog_one2one	82.2466	81.6022	100	100	1	Q01484
Q8C8R3	Ankyrin-2	Ank2	T	2205	SEESYKHEGLAETPETSPESLSFSPKKSEEQ	Yes	Q8C8R3	T2205	T2205	109676	ENSMUSG00000032826	ENSMUSP00000043765	Ank2	3	126715261	127292999	-1	ENSG00000145362	ANK2	ENSP00000349588	4	112818032	113384221	Boreoeutheria	ortholog_one2one	82.2466	81.6022	100	100	1	Q01484
Q8C8R3	Ankyrin-2	Ank2	T	1905	PGKTEKHLPGSPSIRTPEKPAPGSATGKHEK	Yes	Q8C8R3	T1905	T1905	109676	ENSMUSG00000032826	ENSMUSP00000043765	Ank2	3	126715261	127292999	-1	ENSG00000145362	ANK2	ENSP00000349588	4	112818032	113384221	Boreoeutheria	ortholog_one2one	82.2466	81.6022	100	100	1	Q01484
Q8C8R3	Ankyrin-2	Ank2	T	3785	PEEASEPKEESSPRKTSLVIVESTDDQSQVF	Yes	Q8C8R3	T3785	T3785	109676	ENSMUSG00000032826	ENSMUSP00000043765	Ank2	3	126715261	127292999	-1	ENSG00000145362	ANK2	ENSP00000349588	4	112818032	113384221	Boreoeutheria	ortholog_one2one	82.2466	81.6022	100	100	1	Q01484
Q8C8R3	Ankyrin-2	Ank2	T	2499	TSLMESSGKSPLSPDTPSSEEVSYEVTPKPS	Yes	Q8C8R3	T2499	T2499	109676	ENSMUSG00000032826	ENSMUSP00000043765	Ank2	3	126715261	127292999	-1	ENSG00000145362	ANK2	ENSP00000349588	4	112818032	113384221	Boreoeutheria	ortholog_one2one	82.2466	81.6022	100	100	1	Q01484
Q8C8R3	Ankyrin-2	Ank2	T	3410	LPVKSRSTSSSGRPGTSPTRESREHFFDLYR	Yes	Q8C8R3	T3410	T3410	109676	ENSMUSG00000032826	ENSMUSP00000043765	Ank2	3	126715261	127292999	-1	ENSG00000145362	ANK2	ENSP00000349588	4	112818032	113384221	Boreoeutheria	ortholog_one2one	82.2466	81.6022	100	100	1	Q01484
Q8C8R3	Ankyrin-2	Ank2	T	2410	SLEASPVLEDNSSHKTPDSLEPSPLKESPCR	Yes	Q8C8R3	T2410	T2410	109676	ENSMUSG00000032826	ENSMUSP00000043765	Ank2	3	126715261	127292999	-1	ENSG00000145362	ANK2	ENSP00000349588	4	112818032	113384221	Boreoeutheria	ortholog_one2one	82.2466	81.6022	100	100	1	Q01484
Q8C8R3	Ankyrin-2	Ank2	T	3739	EDPQKATAVPDSLCKTPEDISTPPEGTKPCL	Yes	Q8C8R3	T3739	T3739	109676	ENSMUSG00000032826	ENSMUSP00000043765	Ank2	3	126715261	127292999	-1	ENSG00000145362	ANK2	ENSP00000349588	4	112818032	113384221	Boreoeutheria	ortholog_one2one	82.2466	81.6022	100	100	1	Q01484
Q8C8R3	Ankyrin-2	Ank2	T	3745	TAVPDSLCKTPEDISTPPEGTKPCLQTPVTS	Yes	Q8C8R3	T3745	T3745	109676	ENSMUSG00000032826	ENSMUSP00000043765	Ank2	3	126715261	127292999	-1	ENSG00000145362	ANK2	ENSP00000349588	4	112818032	113384221	Boreoeutheria	ortholog_one2one	82.2466	81.6022	100	100	1	Q01484
Q8C8R3	Ankyrin-2	Ank2	T	2232	SEEQIGEAKETTKVGTPTDIHSEKELPITND	Yes	Q8C8R3	T2232	T2232	109676	ENSMUSG00000032826	ENSMUSP00000043765	Ank2	3	126715261	127292999	-1	ENSG00000145362	ANK2	ENSP00000349588	4	112818032	113384221	Boreoeutheria	ortholog_one2one	82.2466	81.6022	100	100	1	Q01484
Q8VD37	SH3-containing GRB2-like protein 3-interacting protein 1	Sgip1	T	25	RKAFGIRKKEKDTDSTGSPDRDGMQPSPHEP	Yes	Q8VD37	T25	T25	73094	ENSMUSG00000028524	ENSMUSP00000063712	Sgip1	4	102598494	102830825	1	ENSG00000118473	SGIP1	ENSP00000360076	1	66533267	66751139	Eutheria	ortholog_one2one	94.7942	94.5652	100	100	1	Q9BQI5
Q8VD37	SH3-containing GRB2-like protein 3-interacting protein 1	Sgip1	T	180	KRNLSSEEVARPRRSTPTPELTSKKPLDDTL	Yes	Q8VD37	T180	T180	73094	ENSMUSG00000028524	ENSMUSP00000063712	Sgip1	4	102598494	102830825	1	ENSG00000118473	SGIP1	ENSP00000360076	1	66533267	66751139	Eutheria	ortholog_one2one	94.7942	94.5652	100	100	1	Q9BQI5
Q8VD37	SH3-containing GRB2-like protein 3-interacting protein 1	Sgip1	T	182	NLSSEEVARPRRSTPTPELTSKKPLDDTLAL	Yes	Q8VD37	T182	T182	73094	ENSMUSG00000028524	ENSMUSP00000063712	Sgip1	4	102598494	102830825	1	ENSG00000118473	SGIP1	ENSP00000360076	1	66533267	66751139	Eutheria	ortholog_one2one	94.7942	94.5652	100	100	1	Q9BQI5
Q8VD37	SH3-containing GRB2-like protein 3-interacting protein 1	Sgip1	T	263	PPPLPPKTVPATPPRTGSPLTVATGNDQAAT	Yes	Q8VD37	T263	T263	73094	ENSMUSG00000028524	ENSMUSP00000063712	Sgip1	4	102598494	102830825	1	ENSG00000118473	SGIP1	ENSP00000360076	1	66533267	66751139	Eutheria	ortholog_one2one	94.7942	94.5652	100	100	1	Q9BQI5
Q8VD37	SH3-containing GRB2-like protein 3-interacting protein 1	Sgip1	T	259	PTGTPPPLPPKTVPATPPRTGSPLTVATGND	Yes	Q8VD37	T259	T259	73094	ENSMUSG00000028524	ENSMUSP00000063712	Sgip1	4	102598494	102830825	1	ENSG00000118473	SGIP1	ENSP00000360076	1	66533267	66751139	Eutheria	ortholog_one2one	94.7942	94.5652	100	100	1	Q9BQI5
Q8VD37	SH3-containing GRB2-like protein 3-interacting protein 1	Sgip1	T	324	EEKWVHFSDASPEHVTPELTPREQVVTPPAA	Yes	Q8VD37	T324	T324	73094	ENSMUSG00000028524	ENSMUSP00000063712	Sgip1	4	102598494	102830825	1	ENSG00000118473	SGIP1	ENSP00000360076	1	66533267	66751139	Eutheria	ortholog_one2one	94.7942	94.5652	100	100	1	Q9BQI5
P63085	Mitogen-activated protein kinase 1	Mapk1	Y	185	RVADPDHDHTGFLTEYVATRWYRAPEIMLNS	Yes	P63085	Y185	Y185	26413	ENSMUSG00000063358	ENSMUSP00000156154	Mapk1	16	16801246	16865317	1	ENSG00000100030	MAPK1	ENSP00000215832	22	21759657	21867680	Euarchontoglires	ortholog_one2one	98.8827	98.3333	100	0	1	P28482
P10637	Microtubule-associated protein tau;Microtubule-associated protein	Mapt	S	688	NAKAKTDHGAEIVYKSPVVSGDTSPRHLSNV	Yes	P10637	S688	S688	17762	ENSMUSG00000018411	ENSMUSP00000102605	Mapt	11	104122216	104222916	1	ENSG00000186868	MAPT	ENSP00000262410	17	45894527	46028334	Eutheria	ortholog_one2one	71.5621	64.3457	75	0	1	P10636
P10637	Microtubule-associated protein tau;Microtubule-associated protein	Mapt	S	692	KTDHGAEIVYKSPVVSGDTSPRHLSNVSSTG	Yes	P10637	S692	S692	17762	ENSMUSG00000018411	ENSMUSP00000102605	Mapt	11	104122216	104222916	1	ENSG00000186868	MAPT	ENSP00000262410	17	45894527	46028334	Eutheria	ortholog_one2one	71.5621	64.3457	75	0	1	P10636
P10637	Microtubule-associated protein tau;Microtubule-associated protein	Mapt	S	696	GAEIVYKSPVVSGDTSPRHLSNVSSTGSIDM	Yes	P10637	S696	S696	17762	ENSMUSG00000018411	ENSMUSP00000102605	Mapt	11	104122216	104222916	1	ENSG00000186868	MAPT	ENSP00000262410	17	45894527	46028334	Eutheria	ortholog_one2one	71.5621	64.3457	75	0	1	P10636
P10637	Microtubule-associated protein tau;Microtubule-associated protein	Mapt	S	701	YKSPVVSGDTSPRHLSNVSSTGSIDMVDSPQ	Yes	P10637	S701	S701	17762	ENSMUSG00000018411	ENSMUSP00000102605	Mapt	11	104122216	104222916	1	ENSG00000186868	MAPT	ENSP00000262410	17	45894527	46028334	Eutheria	ortholog_one2one	71.5621	64.3457	75	0	1	P10636
P10637	Microtubule-associated protein tau;Microtubule-associated protein	Mapt	S	704	PVVSGDTSPRHLSNVSSTGSIDMVDSPQLAT	Yes	P10637	S704	S704	17762	ENSMUSG00000018411	ENSMUSP00000102605	Mapt	11	104122216	104222916	1	ENSG00000186868	MAPT	ENSP00000262410	17	45894527	46028334	Eutheria	ortholog_one2one	71.5621	64.3457	75	0	1	P10636
P10637	Microtubule-associated protein tau;Microtubule-associated protein	Mapt	S	705	VVSGDTSPRHLSNVSSTGSIDMVDSPQLATL	Yes	P10637	S705	S705	17762	ENSMUSG00000018411	ENSMUSP00000102605	Mapt	11	104122216	104222916	1	ENSG00000186868	MAPT	ENSP00000262410	17	45894527	46028334	Eutheria	ortholog_one2one	71.5621	64.3457	75	0	1	P10636
P10637	Microtubule-associated protein tau;Microtubule-associated protein	Mapt	S	708	GDTSPRHLSNVSSTGSIDMVDSPQLATLADE	Yes	P10637	S708	S708	17762	ENSMUSG00000018411	ENSMUSP00000102605	Mapt	11	104122216	104222916	1	ENSG00000186868	MAPT	ENSP00000262410	17	45894527	46028334	Eutheria	ortholog_one2one	71.5621	64.3457	75	0	1	P10636
P10637	Microtubule-associated protein tau;Microtubule-associated protein	Mapt	S	470	KGTSNATRIPAKTTPSPKTPPGSGEPPKSGE	Yes	P10637	S470	S470	17762	ENSMUSG00000018411	ENSMUSP00000102605	Mapt	11	104122216	104222916	1	ENSG00000186868	MAPT	ENSP00000262410	17	45894527	46028334	Eutheria	ortholog_one2one	71.5621	64.3457	75	0	1	P10636
P10637	Microtubule-associated protein tau;Microtubule-associated protein	Mapt	S	487	KTPPGSGEPPKSGERSGYSSPGSPGTPGSRS	Yes	P10637	S487	S487	17762	ENSMUSG00000018411	ENSMUSP00000102605	Mapt	11	104122216	104222916	1	ENSG00000186868	MAPT	ENSP00000262410	17	45894527	46028334	Eutheria	ortholog_one2one	71.5621	64.3457	75	0	1	P10636
P10637	Microtubule-associated protein tau;Microtubule-associated protein	Mapt	S	490	PGSGEPPKSGERSGYSSPGSPGTPGSRSRTP	Yes	P10637	S490	S490	17762	ENSMUSG00000018411	ENSMUSP00000102605	Mapt	11	104122216	104222916	1	ENSG00000186868	MAPT	ENSP00000262410	17	45894527	46028334	Eutheria	ortholog_one2one	71.5621	64.3457	75	0	1	P10636
P10637	Microtubule-associated protein tau;Microtubule-associated protein	Mapt	S	491	GSGEPPKSGERSGYSSPGSPGTPGSRSRTPS	Yes	P10637	S491	S491	17762	ENSMUSG00000018411	ENSMUSP00000102605	Mapt	11	104122216	104222916	1	ENSG00000186868	MAPT	ENSP00000262410	17	45894527	46028334	Eutheria	ortholog_one2one	71.5621	64.3457	75	0	1	P10636
P10637	Microtubule-associated protein tau;Microtubule-associated protein	Mapt	S	494	EPPKSGERSGYSSPGSPGTPGSRSRTPSLPT	Yes	P10637	S494	S494	17762	ENSMUSG00000018411	ENSMUSP00000102605	Mapt	11	104122216	104222916	1	ENSG00000186868	MAPT	ENSP00000262410	17	45894527	46028334	Eutheria	ortholog_one2one	71.5621	64.3457	75	0	1	P10636
Q7TQF7	Amphiphysin	Amph	S	262	GAPSDSGPLRIAKTPSPPEEPSPLPSPTASP	Yes	Q7TQF7	S262	S262	218038	ENSMUSG00000021314	ENSMUSP00000003345	Amph	13	19132375	19335091	1	ENSG00000078053	AMPH	ENSP00000348602	7	38383704	38631420	Euarchontoglires	ortholog_one2one	68.6585	81.0072	75	0	1	P49418
Q7TQF7	Amphiphysin	Amph	S	268	GPLRIAKTPSPPEEPSPLPSPTASPNHTLAP	Yes	Q7TQF7	S268	S268	218038	ENSMUSG00000021314	ENSMUSP00000003345	Amph	13	19132375	19335091	1	ENSG00000078053	AMPH	ENSP00000348602	7	38383704	38631420	Euarchontoglires	ortholog_one2one	68.6585	81.0072	75	0	1	P49418
Q7TQF7	Amphiphysin	Amph	S	272	IAKTPSPPEEPSPLPSPTASPNHTLAPASPA	Yes	Q7TQF7	S272	S272	218038	ENSMUSG00000021314	ENSMUSP00000003345	Amph	13	19132375	19335091	1	ENSG00000078053	AMPH	ENSP00000348602	7	38383704	38631420	Euarchontoglires	ortholog_one2one	68.6585	81.0072	75	0	1	P49418
P39053	Dynamin-1	Dnm1	S	847	VPSRPNRAPPGVPSRSGQASPSRPESPRPPF	Yes	P39053	S847	S847	13429	ENSMUSG00000026825	ENSMUSP00000108979	Dnm1	2	32198483	32243350	-1	ENSG00000106976	DNM1	ENSP00000362014	9	128191655	128255248	Eutheria	ortholog_one2one	98.3796	98.3796	100	100	1	Q05193
P39053	Dynamin-1	Dnm1	S	851	PNRAPPGVPSRSGQASPSRPESPRPPFDL__	Yes	P39053	S851	S851	13429	ENSMUSG00000026825	ENSMUSP00000108979	Dnm1	2	32198483	32243350	-1	ENSG00000106976	DNM1	ENSP00000362014	9	128191655	128255248	Eutheria	ortholog_one2one	98.3796	98.3796	100	100	1	Q05193
P39053	Dynamin-1	Dnm1	S	857	GVPSRSGQASPSRPESPRPPFDL________	Yes	P39053	S857	S857	13429	ENSMUSG00000026825	ENSMUSP00000108979	Dnm1	2	32198483	32243350	-1	ENSG00000106976	DNM1	ENSP00000362014	9	128191655	128255248	Eutheria	ortholog_one2one	98.3796	98.3796	100	100	1	Q05193
P97445	Voltage-dependent P/Q-type calcium channel subunit alpha-1A	Cacna1a	S	1038	LDNMKNNKLATGEPASPHDSLGHSGLPPSPA	Yes	P97445	S1038	S1038	12286	ENSMUSG00000034656	ENSMUSP00000112436	Cacna1a	8	85065268	85366875	1	ENSG00000141837	CACNA1A	ENSP00000353362	19	13206442	13633025	Eutheria	ortholog_one2one	88.8075	87.071	100	99.7	1	O00555
P97445	Voltage-dependent P/Q-type calcium channel subunit alpha-1A	Cacna1a	S	1042	KNNKLATGEPASPHDSLGHSGLPPSPAKIGN	Yes	P97445	S1042	S1042	12286	ENSMUSG00000034656	ENSMUSP00000112436	Cacna1a	8	85065268	85366875	1	ENSG00000141837	CACNA1A	ENSP00000353362	19	13206442	13633025	Eutheria	ortholog_one2one	88.8075	87.071	100	99.7	1	O00555
P97445	Voltage-dependent P/Q-type calcium channel subunit alpha-1A	Cacna1a	S	1051	PASPHDSLGHSGLPPSPAKIGNSTNPGPALA	Yes	P97445	S1051	S1051	12286	ENSMUSG00000034656	ENSMUSP00000112436	Cacna1a	8	85065268	85366875	1	ENSG00000141837	CACNA1A	ENSP00000353362	19	13206442	13633025	Eutheria	ortholog_one2one	88.8075	87.071	100	99.7	1	O00555
Q61644	Protein kinase C and casein kinase substrate in neurons protein 1	Pacsin1	S	336	EGATLSNATGAVESTSQAGDRGSVSSYDRGQ	Yes	Q61644	S336	S336	23969	ENSMUSG00000040276	ENSMUSP00000110523	Pacsin1	17	27874483	27930456	1	ENSG00000124507	PACSIN1	ENSP00000244458	6	34466061	34535229	Eutheria	ortholog_one2one	95.6916	95.045	100	100	1	Q9BY11
Q61644	Protein kinase C and casein kinase substrate in neurons protein 1	Pacsin1	S	343	ATGAVESTSQAGDRGSVSSYDRGQTYATEWS	Yes	Q61644	S343	S343	23969	ENSMUSG00000040276	ENSMUSP00000110523	Pacsin1	17	27874483	27930456	1	ENSG00000124507	PACSIN1	ENSP00000244458	6	34466061	34535229	Eutheria	ortholog_one2one	95.6916	95.045	100	100	1	Q9BY11
Q61644	Protein kinase C and casein kinase substrate in neurons protein 1	Pacsin1	S	345	GAVESTSQAGDRGSVSSYDRGQTYATEWSDD	Yes	Q61644	S345	S345	23969	ENSMUSG00000040276	ENSMUSP00000110523	Pacsin1	17	27874483	27930456	1	ENSG00000124507	PACSIN1	ENSP00000244458	6	34466061	34535229	Eutheria	ortholog_one2one	95.6916	95.045	100	100	1	Q9BY11
Q61644	Protein kinase C and casein kinase substrate in neurons protein 1	Pacsin1	S	346	AVESTSQAGDRGSVSSYDRGQTYATEWSDDE	Yes	Q61644	S346	S346	23969	ENSMUSG00000040276	ENSMUSP00000110523	Pacsin1	17	27874483	27930456	1	ENSG00000124507	PACSIN1	ENSP00000244458	6	34466061	34535229	Eutheria	ortholog_one2one	95.6916	95.045	100	100	1	Q9BY11
O88935	Synapsin-1	Syn1	S	427	NKMTQALPRQPQRDASPGRGSHSQSSSPGAL	Yes	O88935	S427	S427	20964	ENSMUSG00000037217	ENSMUSP00000111002	Syn1	X	20726750	20787243	-1	ENSG00000008056	SYN1	ENSP00000295987	X	47571901	47619857	Euarchontoglires	ortholog_one2one	96.1756	96.3121	100	0	1	P17600
O88935	Synapsin-1	Syn1	S	438	QRDASPGRGSHSQSSSPGALTLGRQTSQQPA	Yes	O88935	S438	S438	20964	ENSMUSG00000037217	ENSMUSP00000111002	Syn1	X	20726750	20787243	-1	ENSG00000008056	SYN1	ENSP00000295987	X	47571901	47619857	Euarchontoglires	ortholog_one2one	96.1756	96.3121	100	0	1	P17600
P11798	Calcium/calmodulin-dependent protein kinase type II subunit alpha	Camk2a	S	330	GGKSGGNKKNDGVKESSESTNTTIEDEDTKV	Yes	P11798	S330	S330	12322	ENSMUSG00000024617	ENSMUSP00000099952	Camk2a	18	61058690	61121224	1	ENSG00000070808	CAMK2A	ENSP00000500386	5	150219491	150290093	Euarchontoglires	ortholog_one2one	99.7955	99.7955	100	100	1	Q9UQM7
P11798	Calcium/calmodulin-dependent protein kinase type II subunit alpha	Camk2a	S	331	GKSGGNKKNDGVKESSESTNTTIEDEDTKVR	Yes	P11798	S331	S331	12322	ENSMUSG00000024617	ENSMUSP00000099952	Camk2a	18	61058690	61121224	1	ENSG00000070808	CAMK2A	ENSP00000500386	5	150219491	150290093	Euarchontoglires	ortholog_one2one	99.7955	99.7955	100	100	1	Q9UQM7
P11798	Calcium/calmodulin-dependent protein kinase type II subunit alpha	Camk2a	S	333	SGGNKKNDGVKESSESTNTTIEDEDTKVRKQ	Yes	P11798	S333	S333	12322	ENSMUSG00000024617	ENSMUSP00000099952	Camk2a	18	61058690	61121224	1	ENSG00000070808	CAMK2A	ENSP00000500386	5	150219491	150290093	Euarchontoglires	ortholog_one2one	99.7955	99.7955	100	100	1	Q9UQM7
P14873	Microtubule-associated protein 1B;MAP1B heavy chain;MAP1 light chain LC1	Map1b	S	1371	VSFEFSEAKDENERASLSPMDEPVPDSESPV	Yes	P14873	S1371	S1371	17755	ENSMUSG00000052727	ENSMUSP00000068374	Map1b	13	99557954	99653048	-1	ENSG00000131711	MAP1B	ENSP00000296755	5	72107234	72209565	Euarchontoglires	ortholog_one2one	91.0714	90.9238	100	0	1	P46821
P14873	Microtubule-associated protein 1B;MAP1B heavy chain;MAP1 light chain LC1	Map1b	S	1373	FEFSEAKDENERASLSPMDEPVPDSESPVEK	Yes	P14873	S1373	S1373	17755	ENSMUSG00000052727	ENSMUSP00000068374	Map1b	13	99557954	99653048	-1	ENSG00000131711	MAP1B	ENSP00000296755	5	72107234	72209565	Euarchontoglires	ortholog_one2one	91.0714	90.9238	100	0	1	P46821
P14873	Microtubule-associated protein 1B;MAP1B heavy chain;MAP1 light chain LC1	Map1b	S	1382	NERASLSPMDEPVPDSESPVEKVLSPLRSPP	Yes	P14873	S1382	S1382	17755	ENSMUSG00000052727	ENSMUSP00000068374	Map1b	13	99557954	99653048	-1	ENSG00000131711	MAP1B	ENSP00000296755	5	72107234	72209565	Euarchontoglires	ortholog_one2one	91.0714	90.9238	100	0	1	P46821
P14873	Microtubule-associated protein 1B;MAP1B heavy chain;MAP1 light chain LC1	Map1b	S	1384	RASLSPMDEPVPDSESPVEKVLSPLRSPPLL	Yes	P14873	S1384	S1384	17755	ENSMUSG00000052727	ENSMUSP00000068374	Map1b	13	99557954	99653048	-1	ENSG00000131711	MAP1B	ENSP00000296755	5	72107234	72209565	Euarchontoglires	ortholog_one2one	91.0714	90.9238	100	0	1	P46821
P14873	Microtubule-associated protein 1B;MAP1B heavy chain;MAP1 light chain LC1	Map1b	S	1247	ASAELDIKDVSDERLSPAKSPSLSPSPPSPI	Yes	P14873	S1247	S1247	17755	ENSMUSG00000052727	ENSMUSP00000068374	Map1b	13	99557954	99653048	-1	ENSG00000131711	MAP1B	ENSP00000296755	5	72107234	72209565	Euarchontoglires	ortholog_one2one	91.0714	90.9238	100	0	1	P46821
P14873	Microtubule-associated protein 1B;MAP1B heavy chain;MAP1 light chain LC1	Map1b	S	1251	LDIKDVSDERLSPAKSPSLSPSPPSPIEKTP	Yes	P14873	S1251	S1251	17755	ENSMUSG00000052727	ENSMUSP00000068374	Map1b	13	99557954	99653048	-1	ENSG00000131711	MAP1B	ENSP00000296755	5	72107234	72209565	Euarchontoglires	ortholog_one2one	91.0714	90.9238	100	0	1	P46821
P14873	Microtubule-associated protein 1B;MAP1B heavy chain;MAP1 light chain LC1	Map1b	S	1253	IKDVSDERLSPAKSPSLSPSPPSPIEKTPLG	Yes	P14873	S1253	S1253	17755	ENSMUSG00000052727	ENSMUSP00000068374	Map1b	13	99557954	99653048	-1	ENSG00000131711	MAP1B	ENSP00000296755	5	72107234	72209565	Euarchontoglires	ortholog_one2one	91.0714	90.9238	100	0	1	P46821
P14873	Microtubule-associated protein 1B;MAP1B heavy chain;MAP1 light chain LC1	Map1b	S	1255	DVSDERLSPAKSPSLSPSPPSPIEKTPLGER	Yes	P14873	S1255	S1255	17755	ENSMUSG00000052727	ENSMUSP00000068374	Map1b	13	99557954	99653048	-1	ENSG00000131711	MAP1B	ENSP00000296755	5	72107234	72209565	Euarchontoglires	ortholog_one2one	91.0714	90.9238	100	0	1	P46821
P14873	Microtubule-associated protein 1B;MAP1B heavy chain;MAP1 light chain LC1	Map1b	S	1260	RLSPAKSPSLSPSPPSPIEKTPLGERSVNFS	Yes	P14873	S1260	S1260	17755	ENSMUSG00000052727	ENSMUSP00000068374	Map1b	13	99557954	99653048	-1	ENSG00000131711	MAP1B	ENSP00000296755	5	72107234	72209565	Euarchontoglires	ortholog_one2one	91.0714	90.9238	100	0	1	P46821
P14873	Microtubule-associated protein 1B;MAP1B heavy chain;MAP1 light chain LC1	Map1b	S	825	GIAASGPVKELEAERSLMSSPEDLTKDFEEL	Yes	P14873	S825	S825	17755	ENSMUSG00000052727	ENSMUSP00000068374	Map1b	13	99557954	99653048	-1	ENSG00000131711	MAP1B	ENSP00000296755	5	72107234	72209565	Euarchontoglires	ortholog_one2one	91.0714	90.9238	100	0	1	P46821
P14873	Microtubule-associated protein 1B;MAP1B heavy chain;MAP1 light chain LC1	Map1b	S	828	ASGPVKELEAERSLMSSPEDLTKDFEELKAE	Yes	P14873	S828	S828	17755	ENSMUSG00000052727	ENSMUSP00000068374	Map1b	13	99557954	99653048	-1	ENSG00000131711	MAP1B	ENSP00000296755	5	72107234	72209565	Euarchontoglires	ortholog_one2one	91.0714	90.9238	100	0	1	P46821
P14873	Microtubule-associated protein 1B;MAP1B heavy chain;MAP1 light chain LC1	Map1b	S	829	SGPVKELEAERSLMSSPEDLTKDFEELKAEE	Yes	P14873	S829	S829	17755	ENSMUSG00000052727	ENSMUSP00000068374	Map1b	13	99557954	99653048	-1	ENSG00000131711	MAP1B	ENSP00000296755	5	72107234	72209565	Euarchontoglires	ortholog_one2one	91.0714	90.9238	100	0	1	P46821
P14873	Microtubule-associated protein 1B;MAP1B heavy chain;MAP1 light chain LC1	Map1b	S	1775	SLASEKVQSLEGEKLSPKSDISPLTPRESSP	Yes	P14873	S1775	S1775	17755	ENSMUSG00000052727	ENSMUSP00000068374	Map1b	13	99557954	99653048	-1	ENSG00000131711	MAP1B	ENSP00000296755	5	72107234	72209565	Euarchontoglires	ortholog_one2one	91.0714	90.9238	100	0	1	P46821
P14873	Microtubule-associated protein 1B;MAP1B heavy chain;MAP1 light chain LC1	Map1b	S	1778	SEKVQSLEGEKLSPKSDISPLTPRESSPLYS	Yes	P14873	S1778	S1778	17755	ENSMUSG00000052727	ENSMUSP00000068374	Map1b	13	99557954	99653048	-1	ENSG00000131711	MAP1B	ENSP00000296755	5	72107234	72209565	Euarchontoglires	ortholog_one2one	91.0714	90.9238	100	0	1	P46821
P14873	Microtubule-associated protein 1B;MAP1B heavy chain;MAP1 light chain LC1	Map1b	S	1781	VQSLEGEKLSPKSDISPLTPRESSPLYSPGF	Yes	P14873	S1781	S1781	17755	ENSMUSG00000052727	ENSMUSP00000068374	Map1b	13	99557954	99653048	-1	ENSG00000131711	MAP1B	ENSP00000296755	5	72107234	72209565	Euarchontoglires	ortholog_one2one	91.0714	90.9238	100	0	1	P46821
P14873	Microtubule-associated protein 1B;MAP1B heavy chain;MAP1 light chain LC1	Map1b	S	1686	SVLHITENGPTEVDYSPSDIQDSSLSHKIPP	Yes	P14873	S1686	S1686	17755	ENSMUSG00000052727	ENSMUSP00000068374	Map1b	13	99557954	99653048	-1	ENSG00000131711	MAP1B	ENSP00000296755	5	72107234	72209565	Euarchontoglires	ortholog_one2one	91.0714	90.9238	100	0	1	P46821
P14873	Microtubule-associated protein 1B;MAP1B heavy chain;MAP1 light chain LC1	Map1b	S	1693	NGPTEVDYSPSDIQDSSLSHKIPPTEEPSYT	Yes	P14873	S1693	S1693	17755	ENSMUSG00000052727	ENSMUSP00000068374	Map1b	13	99557954	99653048	-1	ENSG00000131711	MAP1B	ENSP00000296755	5	72107234	72209565	Euarchontoglires	ortholog_one2one	91.0714	90.9238	100	0	1	P46821
P14873	Microtubule-associated protein 1B;MAP1B heavy chain;MAP1 light chain LC1	Map1b	S	1395	PDSESPVEKVLSPLRSPPLLGSESPYEDFLS	Yes	P14873	S1395	S1395	17755	ENSMUSG00000052727	ENSMUSP00000068374	Map1b	13	99557954	99653048	-1	ENSG00000131711	MAP1B	ENSP00000296755	5	72107234	72209565	Euarchontoglires	ortholog_one2one	91.0714	90.9238	100	0	1	P46821
P14873	Microtubule-associated protein 1B;MAP1B heavy chain;MAP1 light chain LC1	Map1b	S	1403	KVLSPLRSPPLLGSESPYEDFLSADSKVLGR	Yes	P14873	S1403	S1403	17755	ENSMUSG00000052727	ENSMUSP00000068374	Map1b	13	99557954	99653048	-1	ENSG00000131711	MAP1B	ENSP00000296755	5	72107234	72209565	Euarchontoglires	ortholog_one2one	91.0714	90.9238	100	0	1	P46821
P14873	Microtubule-associated protein 1B;MAP1B heavy chain;MAP1 light chain LC1	Map1b	S	1317	EEHCASPEEKTLEVVSPSQSVTGSAGHTPYY	Yes	P14873	S1317	S1317	17755	ENSMUSG00000052727	ENSMUSP00000068374	Map1b	13	99557954	99653048	-1	ENSG00000131711	MAP1B	ENSP00000296755	5	72107234	72209565	Euarchontoglires	ortholog_one2one	91.0714	90.9238	100	0	1	P46821
P14873	Microtubule-associated protein 1B;MAP1B heavy chain;MAP1 light chain LC1	Map1b	S	1321	ASPEEKTLEVVSPSQSVTGSAGHTPYYQSPT	Yes	P14873	S1321	S1321	17755	ENSMUSG00000052727	ENSMUSP00000068374	Map1b	13	99557954	99653048	-1	ENSG00000131711	MAP1B	ENSP00000296755	5	72107234	72209565	Euarchontoglires	ortholog_one2one	91.0714	90.9238	100	0	1	P46821
P14873	Microtubule-associated protein 1B;MAP1B heavy chain;MAP1 light chain LC1	Map1b	S	1325	EKTLEVVSPSQSVTGSAGHTPYYQSPTDEKS	Yes	P14873	S1325	S1325	17755	ENSMUSG00000052727	ENSMUSP00000068374	Map1b	13	99557954	99653048	-1	ENSG00000131711	MAP1B	ENSP00000296755	5	72107234	72209565	Euarchontoglires	ortholog_one2one	91.0714	90.9238	100	0	1	P46821
P14873	Microtubule-associated protein 1B;MAP1B heavy chain;MAP1 light chain LC1	Map1b	S	1334	SQSVTGSAGHTPYYQSPTDEKSSHLPTEVTE	Yes	P14873	S1334	S1334	17755	ENSMUSG00000052727	ENSMUSP00000068374	Map1b	13	99557954	99653048	-1	ENSG00000131711	MAP1B	ENSP00000296755	5	72107234	72209565	Euarchontoglires	ortholog_one2one	91.0714	90.9238	100	0	1	P46821
P14873	Microtubule-associated protein 1B;MAP1B heavy chain;MAP1 light chain LC1	Map1b	S	1391	DEPVPDSESPVEKVLSPLRSPPLLGSESPYE	Yes	P14873	S1391	S1391	17755	ENSMUSG00000052727	ENSMUSP00000068374	Map1b	13	99557954	99653048	-1	ENSG00000131711	MAP1B	ENSP00000296755	5	72107234	72209565	Euarchontoglires	ortholog_one2one	91.0714	90.9238	100	0	1	P46821
P14873	Microtubule-associated protein 1B;MAP1B heavy chain;MAP1 light chain LC1	Map1b	S	1768	REMSLYASLASEKVQSLEGEKLSPKSDISPL	Yes	P14873	S1768	S1768	17755	ENSMUSG00000052727	ENSMUSP00000068374	Map1b	13	99557954	99653048	-1	ENSG00000131711	MAP1B	ENSP00000296755	5	72107234	72209565	Euarchontoglires	ortholog_one2one	91.0714	90.9238	100	0	1	P46821
Q3UHJ0	AP2-associated protein kinase 1	Aak1	S	616	VQTTPPPTIQGQKVGSLTPPSSPKTQRAGHR	Yes	Q3UHJ0	S616	S616	269774	ENSMUSG00000057230	ENSMUSP00000086948	Aak1	6	86826499	86980205	1	ENSG00000115977	AAK1	ENSP00000386456	2	69457997	69674349	Euarchontoglires	ortholog_one2one	90.4067	90.2185	100	100	1	Q2M2I8
Q3UHJ0	AP2-associated protein kinase 1	Aak1	S	621	PPTIQGQKVGSLTPPSSPKTQRAGHRRILSD	Yes	Q3UHJ0	S621	S621	269774	ENSMUSG00000057230	ENSMUSP00000086948	Aak1	6	86826499	86980205	1	ENSG00000115977	AAK1	ENSP00000386456	2	69457997	69674349	Euarchontoglires	ortholog_one2one	90.4067	90.2185	100	100	1	Q2M2I8
Q8C8R3	Ankyrin-2	Ank2	S	1699	ESSQSSEEKTELKKGSSEESVDEDRGLVPEP	Yes	Q8C8R3	S1699	S1699	109676	ENSMUSG00000032826	ENSMUSP00000043765	Ank2	3	126715261	127292999	-1	ENSG00000145362	ANK2	ENSP00000349588	4	112818032	113384221	Boreoeutheria	ortholog_one2one	82.2466	81.6022	100	100	1	Q01484
Q8C8R3	Ankyrin-2	Ank2	S	1700	SSQSSEEKTELKKGSSEESVDEDRGLVPEPL	Yes	Q8C8R3	S1700	S1700	109676	ENSMUSG00000032826	ENSMUSP00000043765	Ank2	3	126715261	127292999	-1	ENSG00000145362	ANK2	ENSP00000349588	4	112818032	113384221	Boreoeutheria	ortholog_one2one	82.2466	81.6022	100	100	1	Q01484
Q8C8R3	Ankyrin-2	Ank2	S	1703	SSEEKTELKKGSSEESVDEDRGLVPEPLPTA	Yes	Q8C8R3	S1703	S1703	109676	ENSMUSG00000032826	ENSMUSP00000043765	Ank2	3	126715261	127292999	-1	ENSG00000145362	ANK2	ENSP00000349588	4	112818032	113384221	Boreoeutheria	ortholog_one2one	82.2466	81.6022	100	100	1	Q01484
Q8C8R3	Ankyrin-2	Ank2	S	2206	EESYKHEGLAETPETSPESLSFSPKKSEEQI	Yes	Q8C8R3	S2206	S2206	109676	ENSMUSG00000032826	ENSMUSP00000043765	Ank2	3	126715261	127292999	-1	ENSG00000145362	ANK2	ENSP00000349588	4	112818032	113384221	Boreoeutheria	ortholog_one2one	82.2466	81.6022	100	100	1	Q01484
Q8VD37	SH3-containing GRB2-like protein 3-interacting protein 1	Sgip1	S	179	IKRNLSSEEVARPRRSTPTPELTSKKPLDDT	Yes	Q8VD37	S179	S179	73094	ENSMUSG00000028524	ENSMUSP00000063712	Sgip1	4	102598494	102830825	1	ENSG00000118473	SGIP1	ENSP00000360076	1	66533267	66751139	Eutheria	ortholog_one2one	94.7942	94.5652	100	100	1	Q9BQI5
Q8VD37	SH3-containing GRB2-like protein 3-interacting protein 1	Sgip1	S	316	PKSVAVNTEEKWVHFSDASPEHVTPELTPRE	Yes	Q8VD37	S316	S316	73094	ENSMUSG00000028524	ENSMUSP00000063712	Sgip1	4	102598494	102830825	1	ENSG00000118473	SGIP1	ENSP00000360076	1	66533267	66751139	Eutheria	ortholog_one2one	94.7942	94.5652	100	100	1	Q9BQI5
Q8VD37	SH3-containing GRB2-like protein 3-interacting protein 1	Sgip1	S	319	VAVNTEEKWVHFSDASPEHVTPELTPREQVV	Yes	Q8VD37	S319	S319	73094	ENSMUSG00000028524	ENSMUSP00000063712	Sgip1	4	102598494	102830825	1	ENSG00000118473	SGIP1	ENSP00000360076	1	66533267	66751139	Eutheria	ortholog_one2one	94.7942	94.5652	100	100	1	Q9BQI5
P10637	Microtubule-associated protein tau;Microtubule-associated protein	Mapt	T	695	HGAEIVYKSPVVSGDTSPRHLSNVSSTGSID	Yes	P10637	T695	T695	17762	ENSMUSG00000018411	ENSMUSP00000102605	Mapt	11	104122216	104222916	1	ENSG00000186868	MAPT	ENSP00000262410	17	45894527	46028334	Eutheria	ortholog_one2one	71.5621	64.3457	75	0	1	P10636
P10637	Microtubule-associated protein tau;Microtubule-associated protein	Mapt	T	706	VSGDTSPRHLSNVSSTGSIDMVDSPQLATLA	Yes	P10637	T706	T706	17762	ENSMUSG00000018411	ENSMUSP00000102605	Mapt	11	104122216	104222916	1	ENSG00000186868	MAPT	ENSP00000262410	17	45894527	46028334	Eutheria	ortholog_one2one	71.5621	64.3457	75	0	1	P10636
P10637	Microtubule-associated protein tau;Microtubule-associated protein	Mapt	T	468	AQKGTSNATRIPAKTTPSPKTPPGSGEPPKS	Yes	P10637	T468	T468	17762	ENSMUSG00000018411	ENSMUSP00000102605	Mapt	11	104122216	104222916	1	ENSG00000186868	MAPT	ENSP00000262410	17	45894527	46028334	Eutheria	ortholog_one2one	71.5621	64.3457	75	0	1	P10636
P10637	Microtubule-associated protein tau;Microtubule-associated protein	Mapt	T	473	SNATRIPAKTTPSPKTPPGSGEPPKSGERSG	Yes	P10637	T473	T473	17762	ENSMUSG00000018411	ENSMUSP00000102605	Mapt	11	104122216	104222916	1	ENSG00000186868	MAPT	ENSP00000262410	17	45894527	46028334	Eutheria	ortholog_one2one	71.5621	64.3457	75	0	1	P10636
P10637	Microtubule-associated protein tau;Microtubule-associated protein	Mapt	T	497	KSGERSGYSSPGSPGTPGSRSRTPSLPTPPT	Yes	P10637	T497	T497	17762	ENSMUSG00000018411	ENSMUSP00000102605	Mapt	11	104122216	104222916	1	ENSG00000186868	MAPT	ENSP00000262410	17	45894527	46028334	Eutheria	ortholog_one2one	71.5621	64.3457	75	0	1	P10636
P04370	Myelin basic protein	Mbp	T	119	TQDENPVVHFFKNIVTPRTPPPSQGKGGRDS;TQDENPVVHFFKNIVTPRTPPPSQGKGRGLS	Yes	P04370	T119	T119	17196	ENSMUSG00000041607	ENSMUSP00000089393	Mbp	18	82493271	82603762	1	ENSG00000197971	MBP	ENSP00000348273	18	76978827	77133683	Euarchontoglires	ortholog_one2one	87.2	71.7105	100	0	1	P02686
P04370	Myelin basic protein	Mbp	T	122	ENPVVHFFKNIVTPRTPPPSQGKGGRDSRSG;ENPVVHFFKNIVTPRTPPPSQGKGRGLSLSR	Yes	P04370	T122	T122	17196	ENSMUSG00000041607	ENSMUSP00000089393	Mbp	18	82493271	82603762	1	ENSG00000197971	MBP	ENSP00000348273	18	76978827	77133683	Euarchontoglires	ortholog_one2one	87.2	71.7105	100	0	1	P02686
P11798	Calcium/calmodulin-dependent protein kinase type II subunit alpha	Camk2a	T	334	GGNKKNDGVKESSESTNTTIEDEDTKVRKQE	Yes	P11798	T334	T334	12322	ENSMUSG00000024617	ENSMUSP00000099952	Camk2a	18	61058690	61121224	1	ENSG00000070808	CAMK2A	ENSP00000500386	5	150219491	150290093	Euarchontoglires	ortholog_one2one	99.7955	99.7955	100	100	1	Q9UQM7
P11798	Calcium/calmodulin-dependent protein kinase type II subunit alpha	Camk2a	T	336	NKKNDGVKESSESTNTTIEDEDTKVRKQEII	Yes	P11798	T336	T336	12322	ENSMUSG00000024617	ENSMUSP00000099952	Camk2a	18	61058690	61121224	1	ENSG00000070808	CAMK2A	ENSP00000500386	5	150219491	150290093	Euarchontoglires	ortholog_one2one	99.7955	99.7955	100	100	1	Q9UQM7
P11798	Calcium/calmodulin-dependent protein kinase type II subunit alpha	Camk2a	T	337	KKNDGVKESSESTNTTIEDEDTKVRKQEIIK	Yes	P11798	T337	T337	12322	ENSMUSG00000024617	ENSMUSP00000099952	Camk2a	18	61058690	61121224	1	ENSG00000070808	CAMK2A	ENSP00000500386	5	150219491	150290093	Euarchontoglires	ortholog_one2one	99.7955	99.7955	100	100	1	Q9UQM7
P14873	Microtubule-associated protein 1B;MAP1B heavy chain;MAP1 light chain LC1	Map1b	T	1784	LEGEKLSPKSDISPLTPRESSPLYSPGFSDS	Yes	P14873	T1784	T1784	17755	ENSMUSG00000052727	ENSMUSP00000068374	Map1b	13	99557954	99653048	-1	ENSG00000131711	MAP1B	ENSP00000296755	5	72107234	72209565	Euarchontoglires	ortholog_one2one	91.0714	90.9238	100	0	1	P46821
Q3UHJ0	AP2-associated protein kinase 1	Aak1	T	672	AAAEASLNKSKSATTTPSGSPRTSQQNVSNA	Yes	Q3UHJ0	T672	T672	269774	ENSMUSG00000057230	ENSMUSP00000086948	Aak1	6	86826499	86980205	1	ENSG00000115977	AAK1	ENSP00000386456	2	69457997	69674349	Euarchontoglires	ortholog_one2one	90.4067	90.2185	100	100	1	Q2M2I8
Q3UHJ0	AP2-associated protein kinase 1	Aak1	T	618	TTPPPTIQGQKVGSLTPPSSPKTQRAGHRRI	Yes	Q3UHJ0	T618	T618	269774	ENSMUSG00000057230	ENSMUSP00000086948	Aak1	6	86826499	86980205	1	ENSG00000115977	AAK1	ENSP00000386456	2	69457997	69674349	Euarchontoglires	ortholog_one2one	90.4067	90.2185	100	100	1	Q2M2I8
Q8C8R3	Ankyrin-2	Ank2	T	2202	QISSEESYKHEGLAETPETSPESLSFSPKKS	Yes	Q8C8R3	T2202	T2202	109676	ENSMUSG00000032826	ENSMUSP00000043765	Ank2	3	126715261	127292999	-1	ENSG00000145362	ANK2	ENSP00000349588	4	112818032	113384221	Boreoeutheria	ortholog_one2one	82.2466	81.6022	100	100	1	Q01484
Q8C8R3	Ankyrin-2	Ank2	T	2205	SEESYKHEGLAETPETSPESLSFSPKKSEEQ	Yes	Q8C8R3	T2205	T2205	109676	ENSMUSG00000032826	ENSMUSP00000043765	Ank2	3	126715261	127292999	-1	ENSG00000145362	ANK2	ENSP00000349588	4	112818032	113384221	Boreoeutheria	ortholog_one2one	82.2466	81.6022	100	100	1	Q01484
Q8VD37	SH3-containing GRB2-like protein 3-interacting protein 1	Sgip1	T	180	KRNLSSEEVARPRRSTPTPELTSKKPLDDTL	Yes	Q8VD37	T180	T180	73094	ENSMUSG00000028524	ENSMUSP00000063712	Sgip1	4	102598494	102830825	1	ENSG00000118473	SGIP1	ENSP00000360076	1	66533267	66751139	Eutheria	ortholog_one2one	94.7942	94.5652	100	100	1	Q9BQI5
Q8VD37	SH3-containing GRB2-like protein 3-interacting protein 1	Sgip1	T	182	NLSSEEVARPRRSTPTPELTSKKPLDDTLAL	Yes	Q8VD37	T182	T182	73094	ENSMUSG00000028524	ENSMUSP00000063712	Sgip1	4	102598494	102830825	1	ENSG00000118473	SGIP1	ENSP00000360076	1	66533267	66751139	Eutheria	ortholog_one2one	94.7942	94.5652	100	100	1	Q9BQI5
Q8VD37	SH3-containing GRB2-like protein 3-interacting protein 1	Sgip1	T	324	EEKWVHFSDASPEHVTPELTPREQVVTPPAA	Yes	Q8VD37	T324	T324	73094	ENSMUSG00000028524	ENSMUSP00000063712	Sgip1	4	102598494	102830825	1	ENSG00000118473	SGIP1	ENSP00000360076	1	66533267	66751139	Eutheria	ortholog_one2one	94.7942	94.5652	100	100	1	Q9BQI5
P10637	Microtubule-associated protein tau;Microtubule-associated protein	Mapt	Y	686	RENAKAKTDHGAEIVYKSPVVSGDTSPRHLS	Yes	P10637	Y686	Y686	17762	ENSMUSG00000018411	ENSMUSP00000102605	Mapt	11	104122216	104222916	1	ENSG00000186868	MAPT	ENSP00000262410	17	45894527	46028334	Eutheria	ortholog_one2one	71.5621	64.3457	75	0	1	P10636

## Sheet: Supplementary Table 9
Supplementary Table 9. Example annotation: Example UniProt information output files combined into one table. Annotation Information includes proteins/hubs/kinases displayed in Figure 3, 4, 5
ID					Taxonomy					Subcellular Location		PTM Information								Interaction	Pathology		Publication
Uniprot_Accession	Entry.name	Gene.names	Gene.names...primary..	Gene.names...synonym..	Organism	Organism.ID	Protein.names	Proteomes	Taxonomic.lineage..ALL.	Subcellular.location..CC.	Subunit.structure..CC.	Post.translational.modification	Chain	Cross.link	Disulfide.bond	Glycosylation	Initiator.methionine	Lipidation	Modified.residue	Interacts.with	Disruption.phenotype	Involvement.in.disease	Mapped.PubMed.ID	PubMed.ID
A0A571BDA2	A0A571BDA2_MOUSE	Rimbp2	Rimbp2	NA	Mus musculus (Mouse)	10090	RIMS-binding protein 2	UP000000589: Chromosome 5	cellular organisms, Eukaryota, Opisthokonta, Metazoa, Eumetazoa, Bilateria, Deuterostomia, Chordata, Craniata, Vertebrata, Gnathostomata (jawed vertebrates), Teleostomi, Euteleostomi, Sarcopterygii, Dipnotetrapodomorpha, Tetrapoda, Amniota, Mammalia, Theria, Eutheria, Boreoeutheria, Euarchontoglires, Glires (Rodents and rabbits), Rodentia, Myomorpha (mice and others), Muroidea, Muridae, Murinae, …	NA	NA	NA	NA	NA	NA	NA	NA	NA	NA	NA	NA	NA	19468303; 12466851; 12693553; 16141072; 17124501; 18799693; 21267068; 26402606; 27671655; 31535974; 31848688; 31927188	19468303;
B1AQX9	B1AQX9_MOUSE	Srcin1	Srcin1	NA	Mus musculus (Mouse)	10090	SRC kinase-signaling inhibitor 1	UP000000589: Chromosome 11	cellular organisms, Eukaryota, Opisthokonta, Metazoa, Eumetazoa, Bilateria, Deuterostomia, Chordata, Craniata, Vertebrata, Gnathostomata (jawed vertebrates), Teleostomi, Euteleostomi, Sarcopterygii, Dipnotetrapodomorpha, Tetrapoda, Amniota, Mammalia, Theria, Eutheria, Boreoeutheria, Euarchontoglires, Glires (Rodents and rabbits), Rodentia, Myomorpha (mice and others), Muroidea, Muridae, Murinae, …	NA	NA	NA	NA	NA	NA	NA	NA	NA	NA	NA	NA	NA	15345747; 16452087; 17114649; 18034455; 19468303; 21183079; 24129315; 14610273; 14621295; 14657239; 16141072; 16870728; 17525734; 18662323; 18799693; 19146815; 20453886; 23868368; 24453341; 25678324; 25771685; 27506785; 28641114; 29161354	15345747; 16452087; 17114649; 18034455; 19468303; 21183079; 24129315
O08539	BIN1_MOUSE	Bin1 Amphl Sh3p9	Bin1	Amphl Sh3p9	Mus musculus (Mouse)	10090	Myc box-dependent-interacting protein 1 (Amphiphysin II) (Amphiphysin-like protein) (Bridging integrator 1) (SH3 domain-containing protein 9)	UP000000589: Chromosome 18	cellular organisms, Eukaryota, Opisthokonta, Metazoa, Eumetazoa, Bilateria, Deuterostomia, Chordata, Craniata, Vertebrata, Gnathostomata (jawed vertebrates), Teleostomi, Euteleostomi, Sarcopterygii, Dipnotetrapodomorpha, Tetrapoda, Amniota, Mammalia, Theria, Eutheria, Boreoeutheria, Euarchontoglires, Glires (Rodents and rabbits), Rodentia, Myomorpha (mice and others), Muroidea, Muridae, Murinae, …	SUBCELLULAR LOCATION: Nucleus {ECO:0000250|UniProtKB:O00499}. Cytoplasm {ECO:0000269|PubMed:12668730}. Endosome {ECO:0000269|PubMed:12668730}. Cell membrane, sarcolemma, T-tubule {ECO:0000250|UniProtKB:O08839}.	SUBUNIT: Heterodimer with AMPH (By similarity). Binds SH3GLB1 (PubMed:12456676). Interacts (via SH3 domain) with DNM1. Interacts with SYNJ1 (By similarity). Interacts (via SH3 domain) with DNM2. Interacts with CLTC (By similarity). Interacts with AP2A2. Interacts with AP2B1 (By similarity). Interacts with MYC (via N-terminal transactivation domain); the interaction requires the integrity of the c…	PTM: Phosphorylated by protein kinase C. {ECO:0000250}.	CHAIN 2..588; /note=Myc box-dependent-interacting protein 1; /id=PRO_0000192952	NA	NA	NA	INIT_MET 1; /note=Removed; /evidence=ECO:0000250|UniProtKB:O00499	NA	MOD_RES 2; /note=N-acetylalanine; /evidence=ECO:0000250|UniProtKB:O00499; MOD_RES 296; /note=Phosphoserine; /evidence=ECO:0007744|PubMed:17242355, ECO:0007744|PubMed:21183079; MOD_RES 298; /note=Phosphoserine; /evidence=ECO:0007744|PubMed:17242355, ECO:0007744|PubMed:21183079; MOD_RES 304; /note=Phosphoserine; /evidence=ECO:0007744|PubMed:15345747, ECO:0007744|PubMed:17242355, ECO:0007744|PubMed:…	P10637; Q9Z2C5	NA	NA	9182529; 9630982; 8782822; 12183633; 12456676; 12668730; 15345747; 16452087; 17114649; 17242355; 19131326; 21183079; 27179792; 10036185; 10087302; 11044609; 11879655; 12466851; 12773571; 12789266; 14660576; 15226823; 15711557; 16602821; 16615898; 16635246; 17210688; 17699764; 19629135; 19633357; 20169111; 21267068; 22421546; 22526583; 22707207; 23399914; 23640057; 23715556; 23917616; 24534009; 24…	9182529; 9630982; 8782822; 12183633; 12456676; 12668730; 15345747; 16452087; 17114649; 17242355; 19131326; 21183079; 27179792
O35495	CDK14_MOUSE	Cdk14 Kiaa0834 Pftk1	Cdk14	Kiaa0834 Pftk1	Mus musculus (Mouse)	10090	Cyclin-dependent kinase 14 (EC 2.7.11.22) (Cell division protein kinase 14) (Serine/threonine-protein kinase PFTAIRE-1)	UP000000589: Chromosome 5	cellular organisms, Eukaryota, Opisthokonta, Metazoa, Eumetazoa, Bilateria, Deuterostomia, Chordata, Craniata, Vertebrata, Gnathostomata (jawed vertebrates), Teleostomi, Euteleostomi, Sarcopterygii, Dipnotetrapodomorpha, Tetrapoda, Amniota, Mammalia, Theria, Eutheria, Boreoeutheria, Euarchontoglires, Glires (Rodents and rabbits), Rodentia, Myomorpha (mice and others), Muroidea, Muridae, Murinae, …	SUBCELLULAR LOCATION: Cell membrane {ECO:0000250}; Peripheral membrane protein {ECO:0000250}. Cytoplasm. Nucleus. Note=Recruited to the cell membrane by CCNY. {ECO:0000250}.	SUBUNIT: Found in a complex with LRP6, CCNY and CAPRIN2 during G2/M stage; CAPRIN2 functions as a scaffold for the complex by binding to CCNY via its N terminus and to CDK14 via its C terminus. Interacts with CCNY; CCNY mediates its recruitment to the plasma membrane and promotes phosphorylation of LRP6. Interacts with CCDN3 and CDKN1A. Interacts with SEPT8. Interacts with 14-3-3 proteina YWHAB, …	NA	CHAIN 1..469; /note=Cyclin-dependent kinase 14; /id=PRO_0000086507	NA	NA	NA	NA	NA	MOD_RES 24; /note=Phosphoserine; /evidence=ECO:0000250|UniProtKB:O94921; MOD_RES 78; /note=Phosphoserine; /evidence=ECO:0000250|UniProtKB:O94921; MOD_RES 95; /note=Phosphoserine; /evidence=ECO:0007744|PubMed:21183079; MOD_RES 134; /note=Phosphoserine; /evidence=ECO:0000250|UniProtKB:O94921	NA	NA	NA	9547506; 9202329; 16141072; 14621295; 21183079; 10384057; 10433968; 11217851; 12072416; 12466851; 14681479; 17475678; 19524571; 19906978; 21267068; 21677750; 25680692; 9205131	9547506; 9202329; 16141072; 14621295; 21183079
O88935	SYN1_MOUSE	Syn1 Syn-1	Syn1	Syn-1	Mus musculus (Mouse)	10090	Synapsin-1 (Synapsin I)	UP000000589: Chromosome X	cellular organisms, Eukaryota, Opisthokonta, Metazoa, Eumetazoa, Bilateria, Deuterostomia, Chordata, Craniata, Vertebrata, Gnathostomata (jawed vertebrates), Teleostomi, Euteleostomi, Sarcopterygii, Dipnotetrapodomorpha, Tetrapoda, Amniota, Mammalia, Theria, Eutheria, Boreoeutheria, Euarchontoglires, Glires (Rodents and rabbits), Rodentia, Myomorpha (mice and others), Muroidea, Muridae, Murinae, …	SUBCELLULAR LOCATION: Cell junction, synapse {ECO:0000269|PubMed:11571277}. Golgi apparatus {ECO:0000269|PubMed:11571277}.	SUBUNIT: Homodimer. Interacts with CAPON. Forms a ternary complex with NOS1 (By similarity). Isoform Ib interacts with PRNP. {ECO:0000250, ECO:0000269|PubMed:11571277}.	PTM: Substrate of at least four different protein kinases. It is probable that phosphorylation plays a role in the regulation of synapsin-1 in the nerve terminal (By similarity). {ECO:0000250}.; PTM: Phosphorylation at Ser-9 dissociates synapsins from synaptic vesicles. {ECO:0000250}.	CHAIN 1..706; /note=Synapsin-1; /id=PRO_0000183019	NA	NA	CARBOHYD 55; /note=O-linked (GlcNAc) serine; /evidence=ECO:0000250; CARBOHYD 56; /note=O-linked (GlcNAc) threonine; /evidence=ECO:0000250; CARBOHYD 87; /note=O-linked (GlcNAc) threonine; /evidence=ECO:0000269|PubMed:16452088; CARBOHYD 96; /note=O-linked (GlcNAc) serine; /evidence=ECO:0000250; CARBOHYD 103; /note=O-linked (GlcNAc) serine; /evidence=ECO:0000250; CARBOHYD 261; /note=O-linked (GlcNAc…	NA	NA	MOD_RES 9; /note=Phosphoserine; /evidence=ECO:0007744|PubMed:21183079; MOD_RES 39; /note=Phosphoserine; /evidence=ECO:0007744|PubMed:21183079; MOD_RES 62; /note=Phosphoserine; /evidence=ECO:0000250|UniProtKB:P09951; MOD_RES 67; /note=Phosphoserine; /evidence=ECO:0000250|UniProtKB:P09951; MOD_RES 312; /note=Phosphotyrosine; /evidence=ECO:0007744|PubMed:18034455; MOD_RES 427; /note=Phosphoserine; /…	NA	NA	NA	9890964; 15489334; 8034599; 11571277; 15345747; 16452087; 16452088; 18034455; 21183079; 24129315; 10352020; 10358015; 10578110; 10657302; 10767058; 11134081; 11343649; 11357193; 11359932; 11685225; 11753414; 11867766; 12089526; 12091911; 12456676; 12466851; 12467588; 12588844; 12895513; 14557263; 14610273; 14622142; 14622577; 14736746; 15047142; 15071120; 15217342; 15255972; 15265868; 15479642; 1…	9890964; 15489334; 8034599; 11571277; 15345747; 16452087; 16452088; 18034455; 21183079; 24129315
P00520	ABL1_MOUSE	Abl1 Abl	Abl1	Abl	Mus musculus (Mouse)	10090	Tyrosine-protein kinase ABL1 (EC 2.7.10.2) (Abelson murine leukemia viral oncogene homolog 1) (Abelson tyrosine-protein kinase 1) (Proto-oncogene c-Abl) (p150)	UP000000589: Chromosome 2	cellular organisms, Eukaryota, Opisthokonta, Metazoa, Eumetazoa, Bilateria, Deuterostomia, Chordata, Craniata, Vertebrata, Gnathostomata (jawed vertebrates), Teleostomi, Euteleostomi, Sarcopterygii, Dipnotetrapodomorpha, Tetrapoda, Amniota, Mammalia, Theria, Eutheria, Boreoeutheria, Euarchontoglires, Glires (Rodents and rabbits), Rodentia, Myomorpha (mice and others), Muroidea, Muridae, Murinae, …	SUBCELLULAR LOCATION: Cytoplasm, cytoskeleton. Nucleus. Mitochondrion. Note=The myristoylated c-ABL protein is reported to be nuclear. Sequestered into the cytoplasm through interaction with 14-3-3 proteins (By similarity). Localizes to mitochondria in response to oxidative stress. {ECO:0000250}.	SUBUNIT: Interacts with INPPL1/SHIP2. Interacts with SORBS1 following insulin stimulation. Found in a trimolecular complex containing CDK5 and CABLES1. Interacts with CABLES1 and PSTPIP1. Interacts with ZDHHC16. Interacts with the 14-3-3 proteins, YWHAB, YWHAE, YWHAG, YWHAH, SFN AND YWHAZ; the interaction with 14-3-3 proteins requires phosphorylation on Thr-734 and sequesters ABL1 into the cytopl…	PTM: Acetylated at Lys-710 by EP300 which promotes the cytoplasmic translocation. {ECO:0000250}.; PTM: Phosphorylation at Tyr-70 by members of the SRC family of kinases disrupts SH3 domain-based autoinhibitory interactions and intermolecular associations, such as that with ABI1, and also enhances kinase activity (By similarity). Phosphorylation at Tyr-226 and Tyr-393 correlate with increased acti…	CHAIN 1..1123; /note=Tyrosine-protein kinase ABL1; /id=PRO_0000088051	NA	NA	NA	INIT_MET P00520-4:1; /note=Removed; /evidence=ECO:0000305	LIPID P00520-4:2; /note=N-myristoyl glycine; /evidence=ECO:0000269|PubMed:12654251	MOD_RES 50; /note=Phosphoserine; /evidence=ECO:0000250|UniProtKB:P00519; MOD_RES 70; /note=Phosphotyrosine; by autocatalysis; /evidence=ECO:0000250|UniProtKB:P00519; MOD_RES 115; /note=Phosphotyrosine; /evidence=ECO:0000250|UniProtKB:P00519; MOD_RES 128; /note=Phosphotyrosine; /evidence=ECO:0000250|UniProtKB:P00519; MOD_RES 139; /note=Phosphotyrosine; /evidence=ECO:0000250|UniProtKB:P00519; MOD_R…	Q32MD9; P97465; Q99M51; P97814; P46527; P28693; P70602; Q8IZP0-4	DISRUPTION PHENOTYPE: Mutants are born with the expected Mendelian frequency, but fail to thrive and most die within three weeks after birth. Most mutants are runted, and have atrophied thymuses with severe thymocyte deficiency. Mutants that survive to weaning age are most often runted, and about half of them show lymphopenia. They display a major reduction in the number of pre-B and immature B-c…	NA	3317402; 16141072; 15489334; 7665185; 6319018; 3283651; 2183353; 2065352; 2065353; 1566087; 8194526; 7780740; 9109492; 9636171; 10896159; 11163214; 11114745; 11279004; 11350980; 11279131; 12021275; 12107171; 12775773; 12748290; 14993293; 15686624; 19903482; 20841568; 21690296; 7664083; 10988075; 12654251; 17718712; 19878872; 19895503; 20072125; 10072522; 10322452; 10373409; 10450747; 10498879; 10…	3317402; 16141072; 15489334; 7665185; 6319018; 3283651; 2183353; 2065352; 2065353; 1566087; 8194526; 7780740; 9109492; 9636171; 10896159; 11163214; 11114745; 11279004; 11350980; 11279131; 12021275; 12107171; 12775773; 12748290; 14993293; 15686624; 19903482; 20841568; 21690296; 7664083; 10988075; 12654251; 17718712; 19878872; 19895503; 20072125
P04370	MBP_MOUSE	Mbp Shi	Mbp	Shi	Mus musculus (Mouse)	10090	Myelin basic protein (MBP) (Myelin A1 protein)	UP000000589: Chromosome 18	cellular organisms, Eukaryota, Opisthokonta, Metazoa, Eumetazoa, Bilateria, Deuterostomia, Chordata, Craniata, Vertebrata, Gnathostomata (jawed vertebrates), Teleostomi, Euteleostomi, Sarcopterygii, Dipnotetrapodomorpha, Tetrapoda, Amniota, Mammalia, Theria, Eutheria, Boreoeutheria, Euarchontoglires, Glires (Rodents and rabbits), Rodentia, Myomorpha (mice and others), Muroidea, Muridae, Murinae, …	SUBCELLULAR LOCATION: [Isoform 13]: Myelin membrane; Peripheral membrane protein; Cytoplasmic side.; SUBCELLULAR LOCATION: [Isoform 12]: Myelin membrane; Peripheral membrane protein; Cytoplasmic side.; SUBCELLULAR LOCATION: [Isoform 11]: Myelin membrane; Peripheral membrane protein; Cytoplasmic side.; SUBCELLULAR LOCATION: [Isoform 10]: Myelin membrane; Peripheral membrane protein; Cytoplasmic si…	SUBUNIT: Homodimer. {ECO:0000250}.	PTM: As in other animals, several charge isomers may be produced as a result of optional post-translational modifications, such as phosphorylation of serine or threonine residues, deamidation of glutamine or asparagine residues, citrullination and methylation of arginine residues.; PTM: Methylated on arginine residues; decreases with the age of the animal, making MBP more cationic.; PTM: Phosphor…	CHAIN 1..250; /note=Myelin basic protein; /id=PRO_0000158991	NA	NA	NA	INIT_MET P04370-4:1; /note=Removed; /evidence=ECO:0000250|UniProtKB:P02686; INIT_MET P04370-5:1; /note=Removed; /evidence=ECO:0000250|UniProtKB:P02686; INIT_MET P04370-6:1; /note=Removed; /evidence=ECO:0000250|UniProtKB:P02686; INIT_MET P04370-7:1; /note=Removed; /evidence=ECO:0000305; INIT_MET P04370-8:1; /note=Removed; /evidence=ECO:0000250|UniProtKB:P02686; INIT_MET P04370-9:1; /note=Removed; …	NA	MOD_RES 31; /note=Phosphoserine; /evidence=ECO:0007744|PubMed:21183079; MOD_RES 40; /note=Phosphoserine; /evidence=ECO:0007744|PubMed:21183079; MOD_RES 141; /note=Phosphoserine; /evidence=ECO:0000250|UniProtKB:P02687; MOD_RES 144; /note=Phosphoserine; /evidence=ECO:0007744|PubMed:21183079; MOD_RES 146; /note=Phosphotyrosine; /evidence=ECO:0000250|UniProtKB:P02688; MOD_RES 149; /note=Phosphothreon…	NA	NA	DISEASE: Note=Defects in Mbp are a cause of dysmyelinating diseases such as the shiverer (SHI) and myelin deficient (MLD) diseases characterized by decreased myelination in the CNS, tremors, and convulsions of progressively increasing severity leading to early death. The shiverer mice only express isoform 2, the MLD mice have a reduced amount of Mbp.	2410136; 2416470; 2433693; 1692584; 1279125; 7680345; 16141072; 15489334; 2470651; 2452084; 6198644; 2425357; 1705957; 7681106; 9736652; 11145205; 15648052; 16452087; 18034455; 19144319; 21183079; 24129315; 10049721; 10077700; 10359833; 10366625; 10415003; 10457012; 10460234; 10460258; 10501973; 10512984; 10594919; 10640866; 10686606; 10706738; 10707971; 10725249; 10739574; 10843682; 10845771; 10…	2410136; 2416470; 2433693; 1692584; 1279125; 7680345; 16141072; 15489334; 2470651; 2452084; 6198644; 2425357; 1705957; 7681106; 9736652; 11145205; 15648052; 16452087; 18034455; 19144319; 21183079; 24129315
P05480	SRC_MOUSE	Src	Src	NA	Mus musculus (Mouse)	10090	Neuronal proto-oncogene tyrosine-protein kinase Src (EC 2.7.10.2) (Proto-oncogene c-Src) (pp60c-src) (p60-Src)	UP000000589: Chromosome 2	cellular organisms, Eukaryota, Opisthokonta, Metazoa, Eumetazoa, Bilateria, Deuterostomia, Chordata, Craniata, Vertebrata, Gnathostomata (jawed vertebrates), Teleostomi, Euteleostomi, Sarcopterygii, Dipnotetrapodomorpha, Tetrapoda, Amniota, Mammalia, Theria, Eutheria, Boreoeutheria, Euarchontoglires, Glires (Rodents and rabbits), Rodentia, Myomorpha (mice and others), Muroidea, Muridae, Murinae, …	SUBCELLULAR LOCATION: Cell membrane {ECO:0000269|PubMed:12615910, ECO:0000269|PubMed:21525037}; Lipid-anchor {ECO:0000269|PubMed:22801373}. Mitochondrion inner membrane {ECO:0000269|PubMed:12615910}. Nucleus {ECO:0000269|PubMed:12615910}. Cytoplasm, cytoskeleton {ECO:0000269|PubMed:12615910}. Cytoplasm, perinuclear region {ECO:0000250|UniProtKB:P12931}. Cell junction, focal adhesion {ECO:0000269|…	SUBUNIT: Part of a complex comprised of PTPRA, BCAR1, BCAR3 (via SH2 domain) and SRC; the formation of the complex is dependent on integrin mediated-tyrosine phosphorylation of PTPRA (PubMed:22801373). Interacts with CDCP1, TGFB1I1 and TOM1L2 (By similarity). Interacts with DDEF1/ASAP1 via its SH3 domain (PubMed:9819391). Interacts with CCPG1 (PubMed:17000758). Interacts with the cytoplasmic doma…	PTM: Myristoylated at Gly-2, and this is essential for targeting to membranes. {ECO:0000250}.; PTM: Dephosphorylated at Tyr-529 by PTPRJ (By similarity). Phosphorylated on Tyr-529 by c-Src kinase (CSK). The phosphorylated form is termed pp60c-src. Dephosphorylated by PTPRJ at Tyr-418. Normally maintained in an inactive conformation with the SH2 domain engaged with Tyr-529, the SH3 domain engaged …	CHAIN 2..535; /note=Neuronal proto-oncogene tyrosine-protein kinase Src; /id=PRO_0000088142	NA	NA	NA	INIT_MET 1; /note=Removed; /evidence=ECO:0000250|UniProtKB:P12931	LIPID 2; /note=N-myristoyl glycine; /evidence=ECO:0000250	MOD_RES 17; /note=Phosphoserine; /evidence=ECO:0007744|PubMed:21183079; MOD_RES 21; /note=Phosphoserine; /evidence=ECO:0007744|PubMed:21183079; MOD_RES 74; /note=Phosphoserine; /evidence=ECO:0007744|PubMed:21183079; MOD_RES 186; /note=Phosphotyrosine; /evidence=ECO:0007744|PubMed:18034455; MOD_RES 418; /note=Phosphotyrosine; by autocatalysis; /evidence=ECO:0000269|PubMed:22801373, ECO:0000269|Pub…	P31750; P07141; P54763; P23242; P18052; P70315; P31016; Q8T4F7; Q00959; P19367; P52789; Q05397; Q01973; Q13507-3; P05106	NA	NA	2440106; 19468303; 7681396; 7542762; 8641341; 8910389; 9344858; 9819391; 11433297; 14644164; 12615910; 12925710; 14739300; 16684964; 17000758; 18034455; 19144319; 19122674; 21183079; 20093046; 21525037; 22801373; 31320558; 8672527; 9442882; 11964124; 25731159; 10220404; 10228160; 10334875; 10339428; 10359184; 10369734; 10441734; 10544143; 10549294; 10597276; 10635317; 10684249; 10739664; 10862698…	2440106; 19468303; 7681396; 7542762; 8641341; 8910389; 9344858; 9819391; 11433297; 14644164; 12615910; 12925710; 14739300; 16684964; 17000758; 18034455; 19144319; 19122674; 21183079; 20093046; 21525037; 22801373; 31320558; 8672527; 9442882; 11964124; 25731159
P08553	NFM_MOUSE	Nefm Nef3 Nfm	Nefm	Nef3 Nfm	Mus musculus (Mouse)	10090	Neurofilament medium polypeptide (NF-M) (160 kDa neurofilament protein) (Neurofilament 3) (Neurofilament triplet M protein)	UP000000589: Unplaced	cellular organisms, Eukaryota, Opisthokonta, Metazoa, Eumetazoa, Bilateria, Deuterostomia, Chordata, Craniata, Vertebrata, Gnathostomata (jawed vertebrates), Teleostomi, Euteleostomi, Sarcopterygii, Dipnotetrapodomorpha, Tetrapoda, Amniota, Mammalia, Theria, Eutheria, Boreoeutheria, Euarchontoglires, Glires (Rodents and rabbits), Rodentia, Myomorpha (mice and others), Muroidea, Muridae, Murinae, …	SUBCELLULAR LOCATION: Cytoplasm, cytoskeleton {ECO:0000269|PubMed:22723690}. Cell projection, axon {ECO:0000269|PubMed:22723690}.	SUBUNIT: Forms heterodimers with NEFL; which can further hetero-oligomerize (in vitro) (By similarity). Forms heterodimers with INA (in vitro) (By similarity). {ECO:0000250|UniProtKB:P12839}.	PTM: There are a number of repeats of the tripeptide K-S-P, NFM is phosphorylated on a number of the serines in this motif. It is thought that phosphorylation of NFM results in the formation of interfilament cross bridges that are important in the maintenance of axonal caliber.; PTM: Phosphorylation seems to play a major role in the functioning of the larger neurofilament polypeptides (NF-M and N…	CHAIN 2..848; /note=Neurofilament medium polypeptide; /id=PRO_0000063795	NA	NA	CARBOHYD 47; /note=O-linked (GlcNAc) threonine; /evidence=ECO:0000305|PubMed:16452088; CARBOHYD 430; /note=O-linked (GlcNAc) threonine; /evidence=ECO:0000305|PubMed:16452088	INIT_MET 1; /note=Removed; /evidence=ECO:0000250|UniProtKB:O77788	NA	MOD_RES 2; /note=N-acetylserine; /evidence=ECO:0000250|UniProtKB:O77788; MOD_RES 30; /note=Phosphoserine; /evidence=ECO:0000250|UniProtKB:P12839; MOD_RES 42; /note=Omega-N-methylarginine; /evidence=ECO:0007744|PubMed:24129315; MOD_RES 97; /note=Phosphoserine; /evidence=ECO:0007744|PubMed:21183079; MOD_RES 224; /note=Phosphoserine; /evidence=ECO:0007744|PubMed:21183079; MOD_RES 318; /note=Phosphot…	NA	NA	NA	3036526; 16141072; 15489334; 3103856; 15345747; 16452087; 16452088; 17114649; 18034455; 21183079; 22723690; 24129315; 10075844; 10195122; 10207144; 10221457; 10230789; 10357893; 10397632; 10402469; 10433912; 10461886; 10482234; 10529420; 10529422; 10556076; 10585775; 10589677; 10615402; 10627606; 10642795; 10654602; 10655525; 10662642; 10662648; 10677035; 10707970; 10707971; 10707974; 10712642; 1…	3036526; 16141072; 15489334; 3103856; 15345747; 16452087; 16452088; 17114649; 18034455; 21183079; 22723690; 24129315
P10637	TAU_MOUSE	Mapt Mtapt Tau	Mapt	Mtapt Tau	Mus musculus (Mouse)	10090	Microtubule-associated protein tau (Neurofibrillary tangle protein) (Paired helical filament-tau) (PHF-tau)	UP000000589: Chromosome 11	cellular organisms, Eukaryota, Opisthokonta, Metazoa, Eumetazoa, Bilateria, Deuterostomia, Chordata, Craniata, Vertebrata, Gnathostomata (jawed vertebrates), Teleostomi, Euteleostomi, Sarcopterygii, Dipnotetrapodomorpha, Tetrapoda, Amniota, Mammalia, Theria, Eutheria, Boreoeutheria, Euarchontoglires, Glires (Rodents and rabbits), Rodentia, Myomorpha (mice and others), Muroidea, Muridae, Murinae, …	SUBCELLULAR LOCATION: Cytoplasm, cytosol {ECO:0000250|UniProtKB:P10636}. Cell membrane {ECO:0000250|UniProtKB:P10636}; Peripheral membrane protein {ECO:0000250|UniProtKB:P10636}; Cytoplasmic side {ECO:0000250|UniProtKB:P10636}. Cytoplasm, cytoskeleton {ECO:0000250|UniProtKB:P10636}. Cell projection, axon {ECO:0000250|UniProtKB:P10636}. Cell projection, dendrite {ECO:0000250|UniProtKB:P10636}. Sec…	SUBUNIT: Interacts with MARK1, MARK2, MARK3 AND MARK4 (By similarity). Interacts with SQSTM1 when polyubiquitinated (PubMed:15953362). Interacts with PSMC2 through SQSTM1 (PubMed:15953362). Interacts with FKBP4 (By similarity). Binds to CSNK1D (By similarity). Interacts with SGK1 (By similarity). Interacts with EPM2A; the interaction dephosphorylates MAPT at Ser-369 (By similarity). Interacts wit…	PTM: Polyubiquitinated. Requires functional TRAF6 and may provoke SQSTM1-dependent degradation by the proteasome (By similarity). {ECO:0000250}.; PTM: Phosphorylation at various serine and threonine residues in S-P or T-P motifs by proline-directed protein kinases (PDPK1, CDK1, CDK5, GSK3, MAPK) (a few sites per protein in interphase, more in mitosis), and at serine residues in K-X-G-S motifs by …	CHAIN 2..733; /note=Microtubule-associated protein tau; /id=PRO_0000072742	CROSSLNK 33; /note=Glycyl lysine isopeptide (Lys-Gly) (interchain with G-Cter in ubiquitin); /evidence=ECO:0000269|PubMed:26192747; CROSSLNK 546; /note=Glycyl lysine isopeptide (Lys-Gly) (interchain with G-Cter in ubiquitin); /evidence=ECO:0000250|UniProtKB:P10636; CROSSLNK 551; /note=Glycyl lysine isopeptide (Lys-Gly) (interchain with G-Cter in ubiquitin); alternate; /evidence=ECO:0000269|PubMed…	DISULFID 583..614; /evidence=ECO:0000250	CARBOHYD 692; /note=O-linked (GlcNAc...) serine; alternate; /evidence=ECO:0000269|PubMed:26192747	INIT_MET 1; /note=Removed; /evidence=ECO:0000250|UniProtKB:P10636	NA	MOD_RES 2; /note=N-acetylalanine; /evidence=ECO:0000250|UniProtKB:P10636; MOD_RES 18; /note=Phosphotyrosine; by FYN; /evidence=ECO:0000269|PubMed:14999081; MOD_RES 35; /note=Phosphoserine; /evidence=ECO:0000250|UniProtKB:P19332; MOD_RES 50; /note=Phosphoserine; /evidence=ECO:0000250|UniProtKB:P19332; MOD_RES 58; /note=Phosphothreonine; /evidence=ECO:0000269|PubMed:26192747; MOD_RES 60; /note=Phos…	O08539; Q61644	NA	DISEASE: Note=May be involved in the pathogenesis of cytoplasmic inclusions (as Mallory bodies) in livers of mice chronically intoxicated with Griseofulvin or DDC (3,5-diethoxycarbonyl-2,4-dihydrocollidine), a model for human alcoholic hepatitis. Alteration of Tau (abnormal phosphorylation and cross-linking) could contribute to Mallory bodies formation and disturbance of microtubule function in a…	1374898; 7927211; 3122323; 7877441; 19468303; 15489334; 8402267; 14999081; 15345747; 15953362; 15705853; 16452087; 17482548; 17114649; 17242355; 21183079; 26192747; 10356980; 10409504; 10595503; 10595944; 10688046; 10748133; 10805089; 10924257; 10932182; 10973990; 11007782; 11013246; 11085878; 11135642; 11159192; 11228161; 11353389; 11422454; 11471062; 11517264; 11641718; 11749044; 11826099; 1184…	1374898; 7927211; 3122323; 7877441; 19468303; 15489334; 8402267; 14999081; 15345747; 15953362; 15705853; 16452087; 17482548; 17114649; 17242355; 21183079; 26192747
P11798	KCC2A_MOUSE	Camk2a	Camk2a	NA	Mus musculus (Mouse)	10090	Calcium/calmodulin-dependent protein kinase type II subunit alpha (CaM kinase II subunit alpha) (CaMK-II subunit alpha) (EC 2.7.11.17)	UP000000589: Chromosome 18	cellular organisms, Eukaryota, Opisthokonta, Metazoa, Eumetazoa, Bilateria, Deuterostomia, Chordata, Craniata, Vertebrata, Gnathostomata (jawed vertebrates), Teleostomi, Euteleostomi, Sarcopterygii, Dipnotetrapodomorpha, Tetrapoda, Amniota, Mammalia, Theria, Eutheria, Boreoeutheria, Euarchontoglires, Glires (Rodents and rabbits), Rodentia, Myomorpha (mice and others), Muroidea, Muridae, Murinae, …	SUBCELLULAR LOCATION: [Isoform Alpha KAP]: Cytoplasm {ECO:0000305|PubMed:8524307}.; SUBCELLULAR LOCATION: Cell junction, synapse {ECO:0000250|UniProtKB:P11275}. Cell junction, synapse, postsynaptic density {ECO:0000250|UniProtKB:P11275}. Cell projection, dendritic spine {ECO:0000250|UniProtKB:Q9UQM7}. Cell projection, dendrite {ECO:0000250|UniProtKB:Q9UQM7}. Note=Postsynaptic lipid rafts. {ECO:00…	SUBUNIT: There are 4 genes encoding calcium/calmodulin-dependent protein kinase type II chains: CAMK2A, CAMK2B, CAMK2G and CAMK2D. The corresponding proteins assemble into homo- or heteromultimeric holoenzymes composed of 12 subunits with two hexameric rings stacked one on top of the other (By similarity). Interacts with BAALC. Interacts with MPDZ. Interacts with SYN1. Interacts with CAMK2N2. Int…	PTM: Autophosphorylation of Thr-286 following activation by Ca(2+)/calmodulin. Phosphorylation of Thr-286 locks the kinase into an activated state. {ECO:0000269|PubMed:28130356}.; PTM: Palmitoylated. Probably palmitoylated by ZDHHC3 and ZDHHC7. {ECO:0000250|UniProtKB:P11275}.	CHAIN 1..478; /note=Calcium/calmodulin-dependent protein kinase type II subunit alpha; /id=PRO_0000086092	NA	NA	NA	NA	NA	MOD_RES 13; /note=Phosphotyrosine; /evidence=ECO:0007744|PubMed:18034455; MOD_RES 257; /note=Phosphoserine; /evidence=ECO:0000250|UniProtKB:P11275; MOD_RES 286; /note=Phosphothreonine; by autocatalysis; /evidence=ECO:0000269|PubMed:28130356; MOD_RES 330; /note=Phosphoserine; /evidence=ECO:0007744|PubMed:21183079; MOD_RES 331; /note=Phosphoserine; /evidence=ECO:0007744|PubMed:21183079; MOD_RES 333…	Q9JI91; Q62108; Q01097; Q00960; P70587; Q9Z1R2	NA	NA	2543961; 8524307; 16141072; 15489334; 16452087; 18034455; 21183079; 23805378; 23502535; 28130356; 10087064; 10381553; 10454359; 10686608; 10767319; 10790881; 10862698; 10966622; 11042368; 11239428; 11264466; 11357133; 11713472; 11739749; 11889801; 11967152; 12147342; 12223541; 12231258; 12379661; 12408850; 12408851; 12408852; 12466851; 12554746; 12618516; 12629219; 12646704; 12660151; 12684449; 1…	2543961; 8524307; 16141072; 15489334; 16452087; 18034455; 21183079; 23805378; 23502535; 28130356
P14873	MAP1B_MOUSE	Map1b Mtap1b Mtap5	Map1b	Mtap1b Mtap5	Mus musculus (Mouse)	10090	Microtubule-associated protein 1B (MAP-1B) (MAP1(X)) (MAP1.2) [Cleaved into: MAP1B heavy chain; MAP1 light chain LC1]	UP000000589: Chromosome 13	cellular organisms, Eukaryota, Opisthokonta, Metazoa, Eumetazoa, Bilateria, Deuterostomia, Chordata, Craniata, Vertebrata, Gnathostomata (jawed vertebrates), Teleostomi, Euteleostomi, Sarcopterygii, Dipnotetrapodomorpha, Tetrapoda, Amniota, Mammalia, Theria, Eutheria, Boreoeutheria, Euarchontoglires, Glires (Rodents and rabbits), Rodentia, Myomorpha (mice and others), Muroidea, Muridae, Murinae, …	SUBCELLULAR LOCATION: Cytoplasm, cytoskeleton {ECO:0000305|PubMed:21984824}. Cytoplasm {ECO:0000250}. Cell junction, synapse {ECO:0000269|PubMed:21984824}. Cell projection, dendritic spine {ECO:0000269|PubMed:21984824}. Note=Colocalizes with DAPK1 in the microtubules and cortical actin fibers. {ECO:0000250}.; SUBCELLULAR LOCATION: [MAP1 light chain LC1]: Cytoplasm {ECO:0000269|PubMed:21288476}.	SUBUNIT: 3 different light chains, LC1, LC2 and LC3, can associate with MAP1A and MAP1B proteins. LC1 interacts with the amino-terminal region of MAP1B. Interacts with ANP32A and TIAM2 (PubMed:12807913, PubMed:17320046). Interacts with the tubulin tyrosine TTL (PubMed:18075266). Interacts (via C-terminus) with GAN (via Kelch domains) (PubMed:12147674). Interacts (via N-terminus) with DAPK1 (By si…	PTM: LC1 is coexpressed with MAP1B. It is a polypeptide generated from MAP1B by proteolytic processing. It is free to associate with both MAP1A and MAP1B. It interacts with the N-terminal region of MAP1B.; PTM: S-nitrosylation at Cys-2460 enhances interaction with microtubules, and may act as an effector modification for neuronal nitric oxide synthase control of growth-cone size, growth-cone coll…	CHAIN 2..2464; /note=Microtubule-associated protein 1B; /id=PRO_0000018606; CHAIN 2..2202; /note=MAP1B heavy chain; /id=PRO_0000418380; CHAIN 2203..2464; /note=MAP1 light chain LC1; /id=PRO_0000018607	NA	NA	NA	INIT_MET 1; /note=Removed; /evidence=ECO:0000250|UniProtKB:P46821	NA	MOD_RES 2; /note=N-acetylalanine; /evidence=ECO:0000250|UniProtKB:P46821; MOD_RES 336; /note=Phosphoserine; /evidence=ECO:0007744|PubMed:21183079; MOD_RES 339; /note=Phosphoserine; /evidence=ECO:0007744|PubMed:21183079; MOD_RES 341; /note=Phosphoserine; /evidence=ECO:0000250|UniProtKB:P15205; MOD_RES 343; /note=Phosphoserine; /evidence=ECO:0007744|PubMed:21183079; MOD_RES 527; /note=Phosphothreon…	Q61166; Q9WTU3; Q9UPY8	NA	NA	2480963; 19468303; 12147674; 12807913; 15345747; 16452087; 17320046; 17114649; 17704770; 18075266; 19131326; 21183079; 21288476; 21984824; 24129315; 10064880; 10366719; 10501973; 10708519; 10973990; 11029282; 11060445; 11085878; 11121433; 11163270; 11452005; 11581286; 11891784; 12466851; 12520002; 12904583; 14610273; 15033168; 15186740; 15306655; 15475576; 15590913; 15731007; 15762842; 15789376; …	2480963; 19468303; 12147674; 12807913; 15345747; 16452087; 17320046; 17114649; 17704770; 18075266; 19131326; 21183079; 21288476; 21984824; 24129315
P16054	KPCE_MOUSE	Prkce Pkce Pkcea	Prkce	Pkce Pkcea	Mus musculus (Mouse)	10090	Protein kinase C epsilon type (EC 2.7.11.13) (nPKC-epsilon)	UP000000589: Chromosome 17	cellular organisms, Eukaryota, Opisthokonta, Metazoa, Eumetazoa, Bilateria, Deuterostomia, Chordata, Craniata, Vertebrata, Gnathostomata (jawed vertebrates), Teleostomi, Euteleostomi, Sarcopterygii, Dipnotetrapodomorpha, Tetrapoda, Amniota, Mammalia, Theria, Eutheria, Boreoeutheria, Euarchontoglires, Glires (Rodents and rabbits), Rodentia, Myomorpha (mice and others), Muroidea, Muridae, Murinae, …	SUBCELLULAR LOCATION: Cytoplasm {ECO:0000250}. Cytoplasm, cytoskeleton {ECO:0000250}. Cell membrane {ECO:0000250}. Cytoplasm, perinuclear region {ECO:0000269|PubMed:17611075}. Nucleus {ECO:0000269|PubMed:17611075}. Note=Translocated to plasma membrane in epithelial cells stimulated by HGF (By similarity). Associated with the Golgi at the perinuclear site in pre-passage fibroblasts. In passaging c…	SUBUNIT: Forms a ternary complex with TRIM63 and RACK1/GN2BL1 (By similarity). Can form a complex with PDLIM5 and N-type calcium channel (By similarity). Interacts with COPB1 (By similarity). Interacts with DGKQ (By similarity). Interacts with STAT3 (By similarity). Interacts with YWHAB (PubMed:18604201). Interacts with HSP90AB1; promotes functional activation in a heat shock-dependent manner (By…	PTM: Phosphorylation on Thr-566 by PDPK1 triggers autophosphorylation on Ser-729 (By similarity). Phosphorylation in the hinge domain at Ser-350 by MAPK11 or MAPK14, Ser-346 by GSK3B and Ser-368 by autophosphorylation is required for interaction with YWHAB. {ECO:0000250, ECO:0000269|PubMed:17611075, ECO:0000269|PubMed:18237277, ECO:0000269|PubMed:18604201}.	CHAIN 1..737; /note=Protein kinase C epsilon type; /id=PRO_0000055698	NA	NA	NA	NA	NA	MOD_RES 62; /note=Phosphoserine; /evidence=ECO:0007744|PubMed:21183079; MOD_RES 228; /note=Phosphothreonine; /evidence=ECO:0000250|UniProtKB:Q02156; MOD_RES 234; /note=Phosphoserine; /evidence=ECO:0000269|PubMed:18237277; MOD_RES 309; /note=Phosphothreonine; /evidence=ECO:0000250|UniProtKB:Q02156; MOD_RES 316; /note=Phosphoserine; /evidence=ECO:0000269|PubMed:18237277; MOD_RES 329; /note=Phosphos…	P23242; Q9CQV8	NA	NA	2917656; 9467942; 11746497; 12407104; 15345747; 15949469; 16270034; 16445938; 16757566; 17611075; 18237277; 18604201; 21183079; 10391924; 10526339; 10676642; 10677042; 10862698; 10879655; 11069609; 11139474; 11217851; 11221859; 11311798; 11395543; 11606660; 11668067; 11696589; 11803573; 11854322; 11884367; 11934885; 11940581; 11945027; 11964154; 11968018; 12003800; 12006349; 12036603; 12160964; 1…	2917656; 9467942; 11746497; 12407104; 15345747; 15949469; 16270034; 16445938; 16757566; 17611075; 18237277; 18604201; 21183079
P16546	SPTN1_MOUSE	Sptan1 Spna2 Spta2	Sptan1	Spna2 Spta2	Mus musculus (Mouse)	10090	Spectrin alpha chain, non-erythrocytic 1 (Alpha-II spectrin) (Fodrin alpha chain)	UP000000589: Chromosome 2	cellular organisms, Eukaryota, Opisthokonta, Metazoa, Eumetazoa, Bilateria, Deuterostomia, Chordata, Craniata, Vertebrata, Gnathostomata (jawed vertebrates), Teleostomi, Euteleostomi, Sarcopterygii, Dipnotetrapodomorpha, Tetrapoda, Amniota, Mammalia, Theria, Eutheria, Boreoeutheria, Euarchontoglires, Glires (Rodents and rabbits), Rodentia, Myomorpha (mice and others), Muroidea, Muridae, Murinae, …	SUBCELLULAR LOCATION: Cytoplasm, cytoskeleton. Cytoplasm, cell cortex. Note=Expressed along the cell membrane in podocytes and presumptive tubule cells during glomerulogenesis and is expressed along lateral cell margins in tubule cells. {ECO:0000250}.	SUBUNIT: Like erythrocyte spectrin, the spectrin-like proteins are capable of forming dimers which can further associate to tetramers. Interacts (via C-terminal spectrin repeats) with TRPC4. Interacts with CALM and EMD. Interacts with isoform 1 of ACP1. Identified in a complex with ACTN4, CASK, IQGAP1, MAGI2, NPHS1 and SPTBN1. Interacts with SHANK3 (via ANK repeats) (By similarity). Interacts wit…	PTM: Phosphorylation of Tyr-1176 decreases sensitivity to cleavage by calpain in vitro. {ECO:0000250}.	CHAIN 1..2472; /note=Spectrin alpha chain, non-erythrocytic 1; /id=PRO_0000073456	NA	NA	NA	NA	NA	MOD_RES 1; /note=N-acetylmethionine; /evidence=ECO:0000250|UniProtKB:Q13813; MOD_RES 587; /note=Phosphoserine; /evidence=ECO:0007744|PubMed:21183079; MOD_RES 637; /note=N6-acetyllysine; /evidence=ECO:0000250|UniProtKB:Q13813; MOD_RES 803; /note=N6-acetyllysine; /evidence=ECO:0007744|PubMed:23806337; MOD_RES 924; /note=Phosphoserine; /evidence=ECO:0000250|UniProtKB:P16086; MOD_RES 982; /note=Phosp…	NA	NA	NA	19468303; 2111175; 2926814; 15489334; 16141072; 10870971; 16452087; 17114649; 17242355; 21183079; 23806337; 11217851; 12097413; 12466851; 12520002; 1315305; 1358808; 14610273; 1467942; 15247274; 15360127; 1638088; 16481394; 16512683; 16551741; 16602821; 16615898; 1673105; 1676977; 17276456; 17374614; 17376975; 1742606; 17634366; 17967808; 18195108; 1828262; 18614564; 18621045; 18723680; 18723693;…	19468303; 2111175; 2926814; 15489334; 16141072; 10870971; 16452087; 17114649; 17242355; 21183079; 23806337
P20444	KPCA_MOUSE	Prkca Pkca	Prkca	Pkca	Mus musculus (Mouse)	10090	Protein kinase C alpha type (PKC-A) (PKC-alpha) (EC 2.7.11.13)	UP000000589: Unplaced	cellular organisms, Eukaryota, Opisthokonta, Metazoa, Eumetazoa, Bilateria, Deuterostomia, Chordata, Craniata, Vertebrata, Gnathostomata (jawed vertebrates), Teleostomi, Euteleostomi, Sarcopterygii, Dipnotetrapodomorpha, Tetrapoda, Amniota, Mammalia, Theria, Eutheria, Boreoeutheria, Euarchontoglires, Glires (Rodents and rabbits), Rodentia, Myomorpha (mice and others), Muroidea, Muridae, Murinae, …	SUBCELLULAR LOCATION: Cytoplasm {ECO:0000269|PubMed:10092232, ECO:0000269|PubMed:20093473}. Cell membrane {ECO:0000269|PubMed:10092232}; Peripheral membrane protein {ECO:0000305|PubMed:10092232}. Mitochondrion membrane {ECO:0000250|UniProtKB:P17252}; Peripheral membrane protein {ECO:0000250|UniProtKB:P17252}. Nucleus {ECO:0000269|PubMed:20093473}. Note=Translocated to the cell periphery upon tetr…	SUBUNIT: Interacts with ADAP1/CENTA1 and CSPG4 (By similarity). Interacts with PRKCABP (PubMed:7844141). Binds to CAVIN2 in the presence of phosphatidylserine. Interacts with PICK1 (via PDZ domain). Interacts with TRIM41 (By similarity). Recruited in a circadian manner into a nuclear complex which also includes BMAL1 and RACK1 (PubMed:20093473). Interacts with PARD3 (By similarity). Interacts wit…	NA	CHAIN 2..672; /note=Protein kinase C alpha type; /id=PRO_0000055680	NA	NA	NA	INIT_MET 1; /note=Removed; /evidence=ECO:0000250|UniProtKB:P17252	NA	MOD_RES 2; /note=N-acetylalanine; /evidence=ECO:0000250|UniProtKB:P17252; MOD_RES 10; /note=Phosphoserine; /evidence=ECO:0000250|UniProtKB:P17252; MOD_RES 226; /note=Phosphoserine; /evidence=ECO:0000250|UniProtKB:P17252; MOD_RES 319; /note=Phosphoserine; /evidence=ECO:0000250|UniProtKB:P05696; MOD_RES 494; /note=Phosphothreonine; /evidence=ECO:0000250|UniProtKB:P04409; MOD_RES 495; /note=Phosphot…	O08785	NA	DISEASE: Note=Expression of the mutant form UV25 causes malignant transformation of cells.	2469625; 2601739; 8321321; 7844141; 9508782; 10092232; 12881490; 19147982; 21183079; 20093473; 31578312; 10337632; 10391924; 10504298; 10813773; 10841548; 10879655; 10882525; 10926556; 11156601; 11477572; 11493566; 11668067; 11923480; 11940581; 12000751; 12006349; 12031982; 12067706; 12095674; 12095983; 12112008; 12115694; 12149272; 12355443; 12533605; 12618484; 12643789; 12704190; 12761849; 1278…	2469625; 2601739; 8321321; 7844141; 9508782; 10092232; 12881490; 19147982; 21183079; 20093473; 31578312
P28867	KPCD_MOUSE	Prkcd Pkcd	Prkcd	Pkcd	Mus musculus (Mouse)	10090	Protein kinase C delta type (EC 2.7.11.13) (Tyrosine-protein kinase PRKCD) (EC 2.7.10.2) (nPKC-delta) [Cleaved into: Protein kinase C delta type regulatory subunit; Protein kinase C delta type catalytic subunit (Sphingosine-dependent protein kinase-1) (SDK1)]	UP000000589: Chromosome 14	cellular organisms, Eukaryota, Opisthokonta, Metazoa, Eumetazoa, Bilateria, Deuterostomia, Chordata, Craniata, Vertebrata, Gnathostomata (jawed vertebrates), Teleostomi, Euteleostomi, Sarcopterygii, Dipnotetrapodomorpha, Tetrapoda, Amniota, Mammalia, Theria, Eutheria, Boreoeutheria, Euarchontoglires, Glires (Rodents and rabbits), Rodentia, Myomorpha (mice and others), Muroidea, Muridae, Murinae, …	SUBCELLULAR LOCATION: Cytoplasm {ECO:0000250|UniProtKB:Q05655}. Cytoplasm, perinuclear region {ECO:0000250|UniProtKB:Q05655}. Nucleus {ECO:0000250|UniProtKB:Q05655}. Cell membrane {ECO:0000250|UniProtKB:Q05655}; Peripheral membrane protein {ECO:0000250|UniProtKB:Q05655}. Mitochondrion {ECO:0000250|UniProtKB:Q05655}. Endomembrane system {ECO:0000250|UniProtKB:Q05655}. Note=Translocates to the mito…	SUBUNIT: Interacts with PDPK1 (via N-terminal region) (By similarity). Interacts with RAD9A (By similarity). Interacts with CDCP1 (By similarity). Interacts with MUC1 (By similarity). Interacts with VASP (By similarity). Interacts with CAVIN3 (PubMed:9054438). Interacts with PRKD2 (via N-terminus and zing-finger domain 1 and 2) in response to oxidative stress; the interaction is independent of PR…	PTM: Autophosphorylated and/or phosphorylated at Thr-505, within the activation loop; phosphorylation at Thr-505 is not a prerequisite for enzymatic activity (By similarity). Autophosphorylated at Ser-299 (By similarity). Upon TNFSF10/TRAIL treatment, phosphorylated at Tyr-155; phosphorylation is required for its translocation to the endoplasmic reticulum and cleavage by caspase-3 (By similarity)…	CHAIN 1..674; /note=Protein kinase C delta type; /id=PRO_0000055695; CHAIN 1..327; /note=Protein kinase C delta type regulatory subunit; /evidence=ECO:0000250; /id=PRO_0000421669; CHAIN 328..674; /note=Protein kinase C delta type catalytic subunit; /evidence=ECO:0000250; /id=PRO_0000421670	NA	NA	NA	NA	NA	MOD_RES 43; /note=Phosphothreonine; /evidence=ECO:0007744|PubMed:19144319; MOD_RES 50; /note=Phosphothreonine; /evidence=ECO:0000250|UniProtKB:Q05655; MOD_RES 64; /note=Phosphotyrosine; /evidence=ECO:0000250|UniProtKB:P09215; MOD_RES 130; /note=Phosphoserine; /evidence=ECO:0000250|UniProtKB:Q05655; MOD_RES 141; /note=Phosphothreonine; /evidence=ECO:0000250|UniProtKB:Q05655; MOD_RES 155; /note=Pho…	P23242	DISRUPTION PHENOTYPE: Mice are viable up to 1 year despite detection of auto-immune disease in these animals. They exhibit glomerulonephritis, splenomegaly and lymphadenopathy associated with B-cell expansion and defective B-cell tolerance to self-antigen. {ECO:0000269|PubMed:11976687}.	NA	1868068; 1765103; 11558579; 9054438; 9705322; 11976686; 9748166; 11976687; 17947660; 18025218; 18034455; 19144319; 19131326; 21183079; 19917613; 22265677; 7781068; 10391924; 10582689; 10725249; 10879655; 10882525; 10945993; 11217851; 11259653; 11668067; 11698278; 11714742; 11796722; 11803573; 11812791; 11959144; 12024011; 12031982; 12032864; 12054751; 12061781; 12065247; 12117979; 12170178; 12207…	1868068; 1765103; 11558579; 9054438; 9705322; 11976686; 9748166; 11976687; 17947660; 18025218; 18034455; 19144319; 19131326; 21183079; 19917613; 22265677; 7781068
P31750	AKT1_MOUSE	Akt1 Akt Rac	Akt1	Akt Rac	Mus musculus (Mouse)	10090	RAC-alpha serine/threonine-protein kinase (EC 2.7.11.1) (AKT1 kinase) (Protein kinase B) (PKB) (Protein kinase B alpha) (PKB alpha) (Proto-oncogene c-Akt) (RAC-PK-alpha) (Thymoma viral proto-oncogene)	UP000000589: Chromosome 12	cellular organisms, Eukaryota, Opisthokonta, Metazoa, Eumetazoa, Bilateria, Deuterostomia, Chordata, Craniata, Vertebrata, Gnathostomata (jawed vertebrates), Teleostomi, Euteleostomi, Sarcopterygii, Dipnotetrapodomorpha, Tetrapoda, Amniota, Mammalia, Theria, Eutheria, Boreoeutheria, Euarchontoglires, Glires (Rodents and rabbits), Rodentia, Myomorpha (mice and others), Muroidea, Muridae, Murinae, …	SUBCELLULAR LOCATION: Cytoplasm {ECO:0000269|PubMed:12124386, ECO:0000269|PubMed:18388859, ECO:0000269|PubMed:19028694, ECO:0000269|PubMed:20189988}. Nucleus {ECO:0000269|PubMed:18388859, ECO:0000269|PubMed:20189988}. Cell membrane {ECO:0000269|PubMed:19028694}. Note=Nucleus after activation by integrin-linked protein kinase 1 (ILK1) (By similarity). Nuclear translocation is enhanced by interacti…	SUBUNIT: Interacts with and phosphorylated by PDPK1 (By similarity). Interacts with AGAP2 (isoform 2/PIKE-A); the interaction occurs in the presence of guanine nucleotides. Interacts with AKTIP. Interacts (via PH domain) with MTCP1, TCL1A AND TCL1B. Interacts with CDKN1B; the interaction phosphorylates CDKN1B promoting 14-3-3 binding and cell-cycle progression. Interacts with MAP3K5 and TRAF6. In…	PTM: O-GlcNAcylation at Thr-305 and Thr-312 inhibits activating phosphorylation at Thr-308 via disrupting the interaction between AKT1 and PDPK1. O-GlcNAcylation at Ser-473 also probably interferes with phosphorylation at this site (By similarity). {ECO:0000250}.; PTM: Phosphorylation on Thr-308, Ser-473 and Tyr-474 is required for full activity. Activated TNK2 phosphorylates it on Tyr-176 result…	CHAIN 1..480; /note=RAC-alpha serine/threonine-protein kinase; /id=PRO_0000085606	CROSSLNK 284; /note=Glycyl lysine isopeptide (Lys-Gly) (interchain with G-Cter in ubiquitin); /evidence=ECO:0000250|UniProtKB:P31749	DISULFID 60..77; /evidence=ECO:0000250; DISULFID 296..310; /evidence=ECO:0000250	CARBOHYD 126; /note=O-linked (GlcNAc) serine; alternate; /evidence=ECO:0000250; CARBOHYD 129; /note=O-linked (GlcNAc) serine; alternate; /evidence=ECO:0000250; CARBOHYD 305; /note=O-linked (GlcNAc) threonine; /evidence=ECO:0000250; CARBOHYD 312; /note=O-linked (GlcNAc) threonine; /evidence=ECO:0000250; CARBOHYD 473; /note=O-linked (GlcNAc) serine; alternate; /evidence=ECO:0000250	NA	NA	MOD_RES 14; /note=N6-acetyllysine; /evidence=ECO:0000250|UniProtKB:P31749; MOD_RES 20; /note=N6-acetyllysine; /evidence=ECO:0000250|UniProtKB:P31749; MOD_RES 124; /note=Phosphoserine; /evidence=ECO:0000250|UniProtKB:P31749; MOD_RES 126; /note=Phosphoserine; alternate; /evidence=ECO:0000250|UniProtKB:P31749; MOD_RES 129; /note=Phosphoserine; alternate; /evidence=ECO:0007744|PubMed:17242355, ECO:00…	Q9Z2V5; P07901; P05480; Q8K4K2; P62991; P32121; Q1W6H9; Q8TCU6; P03165	DISRUPTION PHENOTYPE: Show fetal growth impairment and reduced vascularization in the placenta; majority of pups died within 10 days. {ECO:0000269|PubMed:12783884}.	NA	8437858; 12783884; 16141072; 19468303; 15489334; 9415393; 10454575; 11090077; 10716693; 11282895; 11579209; 11598301; 11994271; 12124386; 15753085; 15722337; 16792529; 17242355; 18160256; 18388859; 18570920; 18288188; 19028694; 19778506; 21183079; 20074525; 21045808; 20189988; 20333297; 21262971; 22057101; 11882383; 21620960; 21432781; 24156551; 23300339; 26359501; 32228865; 10428027; 10438924; 1…	8437858; 12783884; 16141072; 19468303; 15489334; 9415393; 10454575; 11090077; 10716693; 11282895; 11579209; 11598301; 11994271; 12124386; 15753085; 15722337; 16792529; 17242355; 18160256; 18388859; 18570920; 18288188; 19028694; 19778506; 21183079; 20074525; 21045808; 20189988; 20333297; 21262971; 22057101; 11882383; 21620960; 21432781; 24156551; 23300339; 26359501; 32228865
P39053	DYN1_MOUSE	Dnm1 Dnm Kiaa4093	Dnm1	Dnm Kiaa4093	Mus musculus (Mouse)	10090	Dynamin-1 (EC 3.6.5.5)	UP000000589: Chromosome 2	cellular organisms, Eukaryota, Opisthokonta, Metazoa, Eumetazoa, Bilateria, Deuterostomia, Chordata, Craniata, Vertebrata, Gnathostomata (jawed vertebrates), Teleostomi, Euteleostomi, Sarcopterygii, Dipnotetrapodomorpha, Tetrapoda, Amniota, Mammalia, Theria, Eutheria, Boreoeutheria, Euarchontoglires, Glires (Rodents and rabbits), Rodentia, Myomorpha (mice and others), Muroidea, Muridae, Murinae, …	SUBCELLULAR LOCATION: Cytoplasm {ECO:0000269|PubMed:11082044}. Cytoplasm, cytoskeleton {ECO:0000269|PubMed:11082044}. Note=Microtubule-associated.	SUBUNIT: Binds SH3GL1, SH3GL2 and SH3GL3 (By similarity). Interacts with SNX9 (By similarity). Interacts with PHOCN. Interacts with MYO1E (via SH3 domain). Interacts with SNX33 (via SH3 domain) (By similarity). Interacts with CAV1 and SH3GLB1. Interacts with PACSIN1, PACSIN2 and PACSIN3. Interacts with UNC119; leading to a decrease of DNM1 GTPase activity. Interacts with DIAPH1 (By similarity). I…	PTM: Phosphorylated in response to EGF stimulation in cells expressing truncated EGFR. {ECO:0000269|PubMed:11956154}.	CHAIN 1..867; /note=Dynamin-1; /id=PRO_0000206564	NA	NA	NA	NA	NA	MOD_RES 80; /note=Phosphotyrosine; /evidence=ECO:0007744|PubMed:18034455; MOD_RES 125; /note=3'-nitrotyrosine; alternate; /evidence=ECO:0007744|PubMed:16800626; MOD_RES 125; /note=Phosphotyrosine; alternate; /evidence=ECO:0007744|PubMed:18034455; MOD_RES 306; /note=Phosphoserine; /evidence=ECO:0007744|PubMed:21183079; MOD_RES 347; /note=Phosphoserine; /evidence=ECO:0000250|UniProtKB:P21575; MOD_R…	Q7TQF7; Q9JJV2-1; Q5S007	NA	NA	9143510; 16141072; 19468303; 15489334; 11042120; 11082044; 11956154; 12456676; 15592455; 16800626; 18034455; 19131326; 21183079; 19781630; 24129315; 10064583; 10398046; 10862698; 11172053; 11217851; 11879655; 12198492; 12466851; 14610273; 15123724; 15146195; 15872089; 15895076; 16028072; 16319076; 16615898; 16635246; 17463283; 17525220; 17634366; 17848579; 18250322; 18364031; 18469184; 18492483; …	9143510; 16141072; 19468303; 15489334; 11042120; 11082044; 11956154; 12456676; 15592455; 16800626; 18034455; 19131326; 21183079; 19781630; 24129315
P39688	FYN_MOUSE	Fyn	Fyn	NA	Mus musculus (Mouse)	10090	Tyrosine-protein kinase Fyn (EC 2.7.10.2) (Proto-oncogene c-Fyn) (p59-Fyn)	UP000000589: Chromosome 10	cellular organisms, Eukaryota, Opisthokonta, Metazoa, Eumetazoa, Bilateria, Deuterostomia, Chordata, Craniata, Vertebrata, Gnathostomata (jawed vertebrates), Teleostomi, Euteleostomi, Sarcopterygii, Dipnotetrapodomorpha, Tetrapoda, Amniota, Mammalia, Theria, Eutheria, Boreoeutheria, Euarchontoglires, Glires (Rodents and rabbits), Rodentia, Myomorpha (mice and others), Muroidea, Muridae, Murinae, …	SUBCELLULAR LOCATION: Cytoplasm {ECO:0000250}. Nucleus {ECO:0000250}. Cell membrane {ECO:0000250}. Note=Present and active in lipid rafts. Palmitoylation is crucial for proper trafficking (By similarity). {ECO:0000250}.	SUBUNIT: Interacts (via its SH3 domain) with PIK3R1 and PRMT8 (By similarity). Interacts with FYB1, PAG1, and SH2D1A (By similarity). Interacts with CD79A (tyrosine-phosphorylated form); the interaction increases FYN activity (PubMed:8168489). Interacts with TOM1L1 (phosphorylated form) (PubMed:11711534). Interacts with SH2D1A and SLAMF1 (By similarity). Interacts with and phosphorylates ITCH, do…	PTM: Autophosphorylated at Tyr-420 (PubMed:8441403). Phosphorylation on the C-terminal tail at Tyr-531 by CSK maintains the enzyme in an inactive state (PubMed:8441403). PTPRC/CD45 dephosphorylates Tyr-531 leading to activation. Ultraviolet B (UVB) strongly increase phosphorylation at Thr-15 and kinase activity, and promotes translocation from the cytoplasm to the nucleus. Dephosphorylation at Ty…	CHAIN 2..537; /note=Tyrosine-protein kinase Fyn; /id=PRO_0000088100	NA	NA	NA	INIT_MET 1; /note=Removed	LIPID 2; /note=N-myristoyl glycine; /evidence=ECO:0000269|PubMed:8655574; LIPID 3; /note=S-palmitoyl cysteine; /evidence=ECO:0000269|PubMed:7980442, ECO:0000269|PubMed:8413237, ECO:0000269|PubMed:9201723; LIPID 6; /note=S-palmitoyl cysteine; /evidence=ECO:0000305|PubMed:7980442, ECO:0000305|PubMed:8413237	MOD_RES 21; /note=Phosphoserine; /evidence=ECO:0007744|PubMed:19144319; MOD_RES 26; /note=Phosphoserine; /evidence=ECO:0000250|UniProtKB:P06241; MOD_RES 185; /note=Phosphotyrosine; /evidence=ECO:0007744|PubMed:18034455; MOD_RES 420; /note=Phosphotyrosine; by autocatalysis; /evidence=ECO:0000269|PubMed:8441403; MOD_RES 531; /note=Phosphotyrosine; /evidence=ECO:0000269|PubMed:8441403, ECO:0007744|P…	P22682; P51807; Q60749; Q9WU01; P05622; Q9QUM4; Q9JIA7; P22681; Q14332; P35570; O75051; P18433	DISRUPTION PHENOTYPE: Mice have various neural defects, including defective long term potentiation, impaired spatial memory, hypomyelination, abnormal dendrite orientation and uncoordinated hippocampal structure. {ECO:0000269|PubMed:1361685, ECO:0000269|PubMed:21872217}.	NA	2488273; 9895129; 16141072; 15489334; 1361685; 7681396; 8441403; 8413237; 7980442; 8168489; 8007959; 8655574; 9312046; 9201723; 11711534; 12218089; 12681493; 12640114; 14645715; 14999081; 16129412; 16966330; 18034455; 19144319; 19956733; 21183079; 20398064; 21872217; 22685302; 10051318; 10077576; 10087297; 10228160; 10453000; 10464165; 10489260; 10510341; 10523617; 10557075; 10575223; 10612399; 1…	2488273; 9895129; 16141072; 15489334; 1361685; 7681396; 8441403; 8413237; 7980442; 8168489; 8007959; 8655574; 9312046; 9201723; 11711534; 12218089; 12681493; 12640114; 14645715; 14999081; 16129412; 16966330; 18034455; 19144319; 19956733; 21183079; 20398064; 21872217; 22685302;
P43006	EAA2_MOUSE	Slc1a2 Eaat2 Glt1	Slc1a2	Eaat2 Glt1	Mus musculus (Mouse)	10090	Excitatory amino acid transporter 2 (GLT-1) (Sodium-dependent glutamate/aspartate transporter 2) (Solute carrier family 1 member 2)	UP000000589: Chromosome 2	cellular organisms, Eukaryota, Opisthokonta, Metazoa, Eumetazoa, Bilateria, Deuterostomia, Chordata, Craniata, Vertebrata, Gnathostomata (jawed vertebrates), Teleostomi, Euteleostomi, Sarcopterygii, Dipnotetrapodomorpha, Tetrapoda, Amniota, Mammalia, Theria, Eutheria, Boreoeutheria, Euarchontoglires, Glires (Rodents and rabbits), Rodentia, Myomorpha (mice and others), Muroidea, Muridae, Murinae, …	SUBCELLULAR LOCATION: Cell membrane {ECO:0000269|PubMed:7557442, ECO:0000269|PubMed:7698742, ECO:0000269|PubMed:9373176}; Multi-pass membrane protein {ECO:0000250|UniProtKB:P43004}.	SUBUNIT: Homotrimer (By similarity). Interacts with AJUBA (By similarity). {ECO:0000250|UniProtKB:P31596, ECO:0000250|UniProtKB:P43004}.	PTM: Glycosylated. {ECO:0000250|UniProtKB:P43004}.; PTM: Palmitoylation at Cys-38 is not required for correct subcellular localization, but is important for glutamate uptake activity. {ECO:0000269|PubMed:20685337}.	CHAIN 1..572; /note=Excitatory amino acid transporter 2; /id=PRO_0000202062	NA	NA	CARBOHYD 205; /note=N-linked (GlcNAc...) asparagine; /evidence=ECO:0000255; CARBOHYD 215; /note=N-linked (GlcNAc...) asparagine; /evidence=ECO:0000255	NA	LIPID 38; /note=S-palmitoyl cysteine; /evidence=ECO:0000269|PubMed:20685337	MOD_RES 3; /note=Phosphoserine; /evidence=ECO:0000250|UniProtKB:P31596; MOD_RES 21; /note=Phosphoserine; /evidence=ECO:0000250|UniProtKB:P31596; MOD_RES 24; /note=Phosphoserine; /evidence=ECO:0007744|PubMed:21183079; MOD_RES 25; /note=Phosphoserine; /evidence=ECO:0000250|UniProtKB:P31596; MOD_RES 505; /note=Phosphoserine; /evidence=ECO:0007744|PubMed:21183079; MOD_RES 520; /note=Phosphoserine; /e…	NA	DISRUPTION PHENOTYPE: No visible phenotype at birth (PubMed:9180080, PubMed:16880397). Mice are born at the expected Mendelian rate, but gain weight more slowly, especially after the first 30 days after birth (PubMed:9180080). Only half of them are still alive 60 days after birth (PubMed:9180080). Death is due to spontaneous epileptic seizures (PubMed:9180080). Besides, mutant mice display neuron…	NA	7698742; 7766664; 7557442; 9373176; 9180080; 16880397; 18034455; 21183079; 20685337; 11217851; 11553304; 11784699; 11849297; 12135980; 12153483; 12466851; 12546822; 12558972; 12605408; 12614333; 12878755; 12904478; 12915461; 12967927; 14662797; 14681479; 14762132; 14973295; 15009636; 15140926; 15187084; 15254085; 15305132; 15390100; 16141072; 16197522; 16377014; 16407562; 16567804; 16600856; 1660…	7698742; 7766664; 7557442; 9373176; 9180080; 16880397; 18034455; 21183079; 20685337
P63085	MK01_MOUSE	Mapk1 Erk2 Mapk Prkm1	Mapk1	Erk2 Mapk Prkm1	Mus musculus (Mouse)	10090	Mitogen-activated protein kinase 1 (MAP kinase 1) (MAPK 1) (EC 2.7.11.24) (ERT1) (Extracellular signal-regulated kinase 2) (ERK-2) (MAP kinase isoform p42) (p42-MAPK) (Mitogen-activated protein kinase 2) (MAP kinase 2) (MAPK 2)	UP000000589: Chromosome 16	cellular organisms, Eukaryota, Opisthokonta, Metazoa, Eumetazoa, Bilateria, Deuterostomia, Chordata, Craniata, Vertebrata, Gnathostomata (jawed vertebrates), Teleostomi, Euteleostomi, Sarcopterygii, Dipnotetrapodomorpha, Tetrapoda, Amniota, Mammalia, Theria, Eutheria, Boreoeutheria, Euarchontoglires, Glires (Rodents and rabbits), Rodentia, Myomorpha (mice and others), Muroidea, Muridae, Murinae, …	SUBCELLULAR LOCATION: Cytoplasm, cytoskeleton, spindle {ECO:0000250}. Nucleus. Cytoplasm, cytoskeleton, microtubule organizing center, centrosome {ECO:0000250}. Cytoplasm. Membrane, caveola {ECO:0000250|UniProtKB:P63086}. Note=Associated with the spindle during prometaphase and metaphase (By similarity). PEA15-binding and phosphorylated DAPK1 promote its cytoplasmic retention. Phosphorylation at …	SUBUNIT: Binds both upstream activators and downstream substrates in multimolecular complexes. This interaction inhibits its tyrosine-kinase activity. Interacts with ADAM15, ARHGEF2, ARRB2, DAPK1 (via death domain), HSF4, IER3, IPO7, DUSP6, NISCH, SGK1, and isoform 1 of NEK2. Interacts (via phosphorylated form) with TPR (via C-terminal region and phosphorylated form); the interaction requires dim…	PTM: Dually phosphorylated on Thr-183 and Tyr-185, which activates the enzyme. Ligand-activated ALK induces tyrosine phosphorylation (By similarity). Dephosphorylated by PTPRJ at Tyr-185 (By similarity). Phosphorylated upon FLT3 and KIT signaling (By similarity). Dephosphorylated by DUSP1 at Thr-183 and Tyr-185 (PubMed:8221888). {ECO:0000250, ECO:0000269|PubMed:8221888}.; PTM: ISGylated. {ECO:000…	CHAIN 2..358; /note=Mitogen-activated protein kinase 1; /id=PRO_0000186248	NA	NA	NA	INIT_MET 1; /note=Removed; /evidence=ECO:0000250|UniProtKB:P28482	NA	MOD_RES 2; /note=N-acetylalanine; /evidence=ECO:0000250|UniProtKB:P28482; MOD_RES 27; /note=Phosphoserine; by SGK1; /evidence=ECO:0000250|UniProtKB:P28482; MOD_RES 183; /note=Phosphothreonine; by MAP2K1 and MAP2K2; /evidence=ECO:0000269|PubMed:1849075, ECO:0007744|PubMed:17242355, ECO:0007744|PubMed:17947660, ECO:0007744|PubMed:18034455, ECO:0007744|PubMed:19131326, ECO:0007744|PubMed:21183079; M…	Q62108; Q9DBB1; Q03172; Itself; Q8CDB0; Q8R332-1; Q62132; Q9Z2B9; P49841; O95863; A0A0F6AZL3; G3G926	NA	NA	1649458; 16141072; 15489334; 8444355; 1849075; 8221888; 10080542; 11090077; 10753946; 11702783; 12134156; 15118098; 15899793; 15923189; 16162500; 17947660; 17242355; 18034455; 19131326; 21183079; 21262971; 16393692; 19565474; 21779493; 22022510; 27783954; 10337614; 10419510; 10558995; 10593929; 10675333; 10725249; 10733581; 10825211; 10862698; 10949032; 11217851; 11306815; 11307167; 11404397; 114…	1649458; 16141072; 15489334; 8444355; 1849075; 8221888; 10080542; 11090077; 10753946; 11702783; 12134156; 15118098; 15899793; 15923189; 16162500; 17947660; 17242355; 18034455; 19131326; 21183079; 21262971; 16393692; 19565474; 21779493; 22022510; 27783954
P68404	KPCB_MOUSE	Prkcb Pkcb Prkcb1	Prkcb	Pkcb Prkcb1	Mus musculus (Mouse)	10090	Protein kinase C beta type (PKC-B) (PKC-beta) (EC 2.7.11.13)	UP000000589: Chromosome 7	cellular organisms, Eukaryota, Opisthokonta, Metazoa, Eumetazoa, Bilateria, Deuterostomia, Chordata, Craniata, Vertebrata, Gnathostomata (jawed vertebrates), Teleostomi, Euteleostomi, Sarcopterygii, Dipnotetrapodomorpha, Tetrapoda, Amniota, Mammalia, Theria, Eutheria, Boreoeutheria, Euarchontoglires, Glires (Rodents and rabbits), Rodentia, Myomorpha (mice and others), Muroidea, Muridae, Murinae, …	SUBCELLULAR LOCATION: Cytoplasm {ECO:0000250}. Nucleus {ECO:0000250}. Membrane {ECO:0000250}; Peripheral membrane protein {ECO:0000250}.	SUBUNIT: Interacts with PDK1. Interacts in vitro with PRKCBP1. Interacts with PHLPP1 and PHLPP2; both proteins mediate its dephosphorylation. Interacts with KDM1A/LSD1, PKN1 and ANDR (By similarity). {ECO:0000250}.	PTM: Phosphorylation on Thr-500 within the activation loop renders it competent to autophosphorylate. Subsequent autophosphorylation of Thr-642 maintains catalytic competence, and autophosphorylation on Ser-661 appears to release the kinase into the cytosol. Autophosphorylation on other sites i.e. in the N-terminal and hinge regions have no effect on enzyme activity (By similarity). Phosphorylati…	CHAIN 2..671; /note=Protein kinase C beta type; /id=PRO_0000055685	NA	NA	NA	INIT_MET 1; /note=Removed; /evidence=ECO:0000250|UniProtKB:P05771	NA	MOD_RES 2; /note=N-acetylalanine; /evidence=ECO:0000250|UniProtKB:P05771; MOD_RES 11; /note=Phosphoserine; /evidence=ECO:0000250|UniProtKB:P05771; MOD_RES 16; /note=Phosphoserine; by autocatalysis; /evidence=ECO:0000250|UniProtKB:P68403; MOD_RES 17; /note=Phosphothreonine; by autocatalysis; /evidence=ECO:0000250|UniProtKB:P68403; MOD_RES 206; /note=Phosphoserine; /evidence=ECO:0000250|UniProtKB:P…	Q13873; P56537; P48736	DISRUPTION PHENOTYPE: Mice develop an immunodeficiency characterized by impaired humoral immune responses and reduced cellular responses of B-cells similar to X-linked immunodeficiency (Xid). Mice are unable to activate NF-kappa-B and promote cell survival in B-cells upon BCR signaling, or even in mast cells. B-cells fail to recruit the I-kappa-B kinase (IKK) complex into lipid rafts, activate IK…	NA	2402470; 19468303; 15489334; 8670417; 10499500; 12070292; 12118249; 11805327; 12881490; 16356855; 16301747; 16505232; 16452087; 17114649; 17272725; 17962198; 21183079; 10330400; 10391924; 10534118; 10557356; 10688834; 10766820; 10829070; 10862698; 10879655; 10882525; 10934237; 11299230; 11493566; 11498051; 11668067; 11880265; 12114511; 12117979; 12149258; 12466851; 12509514; 12618484; 12648500; 1…	2402470; 19468303; 15489334; 8670417; 10499500; 12070292; 12118249; 11805327; 12881490; 16356855; 16301747; 16505232; 16452087; 17114649; 17272725; 17962198; 21183079
P70335	ROCK1_MOUSE	Rock1	Rock1	NA	Mus musculus (Mouse)	10090	Rho-associated protein kinase 1 (EC 2.7.11.1) (Rho-associated, coiled-coil-containing protein kinase 1) (Rho-associated, coiled-coil-containing protein kinase I) (ROCK-I) (p160 ROCK-1) (p160ROCK)	UP000000589: Chromosome 18	cellular organisms, Eukaryota, Opisthokonta, Metazoa, Eumetazoa, Bilateria, Deuterostomia, Chordata, Craniata, Vertebrata, Gnathostomata (jawed vertebrates), Teleostomi, Euteleostomi, Sarcopterygii, Dipnotetrapodomorpha, Tetrapoda, Amniota, Mammalia, Theria, Eutheria, Boreoeutheria, Euarchontoglires, Glires (Rodents and rabbits), Rodentia, Myomorpha (mice and others), Muroidea, Muridae, Murinae, …	SUBCELLULAR LOCATION: Cytoplasm {ECO:0000269|PubMed:16741948}. Cytoplasm, cytoskeleton, microtubule organizing center, centrosome, centriole {ECO:0000269|PubMed:16741948}. Golgi apparatus membrane {ECO:0000250|UniProtKB:Q13464}; Peripheral membrane protein {ECO:0000250|UniProtKB:Q13464}. Cell projection, bleb {ECO:0000250|UniProtKB:Q13464}. Cytoplasm, cytoskeleton {ECO:0000269|PubMed:16741948}. C…	SUBUNIT: Homodimer (By similarity). Interacts with RHOA (activated by GTP), RHOB, RHOC, GEM, MYLC2B, RHOE, PPP1R12A, LIMK1, LIMK2, TSG101, CHORDC1, DAPK3, PFN1 and JIP3 (By similarity). Interacts with FHOD1 in a Src-dependent manner (By similarity). Interacts with PTEN. Interacts with ITGB1BP1 (via N-terminus and PTB domain). Interacts with SHROOM3 (PubMed:22493320). {ECO:0000250, ECO:0000269|Pub…	PTM: Autophosphorylated on serine and threonine residues.; PTM: Cleaved by caspase-3 during apoptosis. This leads to constitutive activation of the kinase and membrane blebbing (By similarity). {ECO:0000250}.	CHAIN 2..1354; /note=Rho-associated protein kinase 1; /id=PRO_0000086620	NA	NA	NA	INIT_MET 1; /note=Removed; /evidence=ECO:0000250|UniProtKB:Q13464	NA	MOD_RES 2; /note=N-acetylserine; /evidence=ECO:0000250|UniProtKB:Q13464; MOD_RES 1105; /note=Phosphoserine; /evidence=ECO:0007744|PubMed:21183079; MOD_RES 1108; /note=Phosphoserine; /evidence=ECO:0007744|PubMed:21183079; MOD_RES 1328; /note=Phosphoserine; /evidence=ECO:0000250|UniProtKB:Q13464	P61588	DISRUPTION PHENOTYPE: Mice exhibit both EOB (eyes open at birth) and omphalocele phenotypes as a result of disorganization of actomyosin cables in the eyelid epithelium and defective actin assembly in the umbilical ring. {ECO:0000269|PubMed:15753128}.	NA	8772201; 15489334; 16141072; 15753128; 16741948; 17654484; 19036714; 19181962; 20008297; 21183079; 21768292; 22493320; 30115939; 11086988; 11217851; 11283607; 11532918; 12021256; 12466851; 12508221; 12588996; 12773565; 12832488; 12897243; 12904583; 14559914; 14610273; 14657354; 14726536; 14962675; 15071095; 15096457; 15151987; 15322110; 15464581; 15601830; 15637299; 15665004; 15775972; 15845872; …	8772201; 15489334; 16141072; 15753128; 16741948; 17654484; 19036714; 19181962; 20008297; 21183079; 21768292; 22493320; 30115939
P70336	ROCK2_MOUSE	Rock2	Rock2	NA	Mus musculus (Mouse)	10090	Rho-associated protein kinase 2 (EC 2.7.11.1) (Rho-associated, coiled-coil-containing protein kinase 2) (Rho-associated, coiled-coil-containing protein kinase II) (ROCK-II) (p164 ROCK-2)	UP000000589: Unplaced	cellular organisms, Eukaryota, Opisthokonta, Metazoa, Eumetazoa, Bilateria, Deuterostomia, Chordata, Craniata, Vertebrata, Gnathostomata (jawed vertebrates), Teleostomi, Euteleostomi, Sarcopterygii, Dipnotetrapodomorpha, Tetrapoda, Amniota, Mammalia, Theria, Eutheria, Boreoeutheria, Euarchontoglires, Glires (Rodents and rabbits), Rodentia, Myomorpha (mice and others), Muroidea, Muridae, Murinae, …	SUBCELLULAR LOCATION: [Isoform 1]: Cytoplasm. Cell membrane; Peripheral membrane protein. Nucleus {ECO:0000250}. Cytoplasm, cytoskeleton, microtubule organizing center, centrosome {ECO:0000250}. Note=Cytoplasmic, and associated with actin microfilaments and the plasma membrane. {ECO:0000250}.; SUBCELLULAR LOCATION: [Isoform 2]: Cytoplasm. Cell membrane; Peripheral membrane protein.	SUBUNIT: Homodimer (By similarity). Interacts with IRS1. Interacts with RAF1 (By similarity). Interacts with RHOA (activated by GTP), RHOB and RHOC (By similarity). Interacts with PPP1R12A (By similarity). Interacts with EP300 (By similarity). Interacts with CHORDC1 (By similarity). Interacts with BRCA2 (By similarity). Interacts with NPM1; this interaction enhances ROCK2 activity (By similarity)…	PTM: Autophosphorylated. Phosphorylation at Tyr-722 reduces its binding to RHOA and is crucial for focal adhesion dynamics. Dephosphorylation by PTPN11 stimulates its RHOA binding activity (By similarity). {ECO:0000250}.; PTM: Cleaved by granzyme B during apoptosis. This leads to constitutive activation of the kinase and membrane blebbing.	CHAIN 1..1388; /note=Rho-associated protein kinase 2; /id=PRO_0000086626	NA	NA	NA	NA	NA	MOD_RES 414; /note=Phosphothreonine; by ROCK2; /evidence=ECO:0000250|UniProtKB:Q62868; MOD_RES 722; /note=Phosphotyrosine; by SRC; /evidence=ECO:0000250|UniProtKB:O75116; MOD_RES 1137; /note=Phosphoserine; /evidence=ECO:0007744|PubMed:21183079; MOD_RES 1212; /note=Phosphothreonine; /evidence=ECO:0000250|UniProtKB:O75116; MOD_RES 1362; /note=Phosphoserine; /evidence=ECO:0000250|UniProtKB:O75116; M…	NA	DISRUPTION PHENOTYPE: Mice exhibit both EOB (eyes open at birth) and omphalocele phenotypes as a result of disorganization of actomyosin cables in the eyelid epithelium and defective actin assembly in the umbilical ring. Mice are impaired in both basal synaptic transmission and hippocampal long-term potentiation (LTP). Embryos manifest extensive thrombus formation in the placenta, resulting in pl…	NA	8772201; 17606625; 16141072; 12832488; 15753128; 15699075; 19181962; 18718479; 21183079; 20697158; 23172836; 28089576; 11086988; 11217851; 11532918; 11722849; 12466851; 12508221; 12520002; 12897243; 14559914; 14610273; 14726536; 15096457; 15151987; 15199148; 15464581; 15637299; 15665004; 15699465; 15753127; 16098146; 16098829; 16164598; 16249236; 16267818; 16365167; 16574662; 16615898; 16635246; …	8772201; 17606625; 16141072; 12832488; 15753128; 15699075; 19181962; 18718479; 21183079; 20697158; 23172836; 28089576
P97445	CAC1A_MOUSE	Cacna1a Caca1a Cach4 Cacn3 Cacnl1a4 Ccha1a	Cacna1a	Caca1a Cach4 Cacn3 Cacnl1a4 Ccha1a	Mus musculus (Mouse)	10090	Voltage-dependent P/Q-type calcium channel subunit alpha-1A (Brain calcium channel I) (BI) (Calcium channel, L type, alpha-1 polypeptide isoform 4) (Voltage-gated calcium channel subunit alpha Cav2.1)	UP000000589: Chromosome 8	cellular organisms, Eukaryota, Opisthokonta, Metazoa, Eumetazoa, Bilateria, Deuterostomia, Chordata, Craniata, Vertebrata, Gnathostomata (jawed vertebrates), Teleostomi, Euteleostomi, Sarcopterygii, Dipnotetrapodomorpha, Tetrapoda, Amniota, Mammalia, Theria, Eutheria, Boreoeutheria, Euarchontoglires, Glires (Rodents and rabbits), Rodentia, Myomorpha (mice and others), Muroidea, Muridae, Murinae, …	SUBCELLULAR LOCATION: Cell membrane {ECO:0000250|UniProtKB:O00555}; Multi-pass membrane protein {ECO:0000255}.	SUBUNIT: Voltage-dependent calcium channels are multisubunit complexes, consisting of alpha-1, alpha-2, beta and delta subunits in a 1:1:1:1 ratio. The channel activity is directed by the pore-forming and voltage-sensitive alpha-1 subunit. In many cases, this subunit is sufficient to generate voltage-sensitive calcium channel activity. The auxiliary subunits beta and alpha-2/delta linked by a dis…	NA	CHAIN 1..2368; /note=Voltage-dependent P/Q-type calcium channel subunit alpha-1A; /id=PRO_0000053917	NA	NA	CARBOHYD 285; /note=N-linked (GlcNAc...) asparagine; /evidence=ECO:0000255; CARBOHYD 1607; /note=N-linked (GlcNAc...) asparagine; /evidence=ECO:0000255	NA	NA	MOD_RES 411; /note=Phosphothreonine; /evidence=ECO:0007744|PubMed:21183079; MOD_RES 450; /note=Phosphoserine; /evidence=ECO:0007744|PubMed:21183079; MOD_RES 453; /note=Phosphoserine; /evidence=ECO:0007744|PubMed:21183079; MOD_RES 752; /note=Phosphoserine; /evidence=ECO:0007744|PubMed:21183079; MOD_RES 755; /note=Phosphoserine; /evidence=ECO:0007744|PubMed:21183079; MOD_RES 792; /note=Phosphoserin…	NA	NA	DISEASE: Note=Defects in Cacna1a are the cause of a delayed-onset, recessive neurological disorder seen in tottering (tg) mutants, resulting in ataxia, motor seizures and behavioral absence seizures resembling petit mal epilepsy (or absence epilepsy) in humans. There are two more alleles, leaner (tg(lA)), that is characterized by severe ataxia and frequent death past weaning, but no motor seizure…	8929530; 16452087; 17114649; 21183079; 10218773; 10322048; 10328888; 10336181; 10350535; 10381343; 10395577; 10446746; 10469844; 10515158; 10515159; 10611370; 10627593; 10630211; 10670432; 10686170; 10860780; 10899223; 10908603; 10958785; 11160387; 11166370; 11182254; 11217851; 11296258; 11344116; 11700294; 11718712; 11742722; 11756409; 11860502; 12023053; 12040045; 12065603; 12150506; 12151514; …	8929530; 16452087; 17114649; 21183079
Q01097	NMDE2_MOUSE	Grin2b	Grin2b	NA	Mus musculus (Mouse)	10090	Glutamate receptor ionotropic, NMDA 2B (GluN2B) (Glutamate [NMDA] receptor subunit epsilon-2) (N-methyl D-aspartate receptor subtype 2B) (NMDAR2B) (NR2B)	UP000000589: Unplaced	cellular organisms, Eukaryota, Opisthokonta, Metazoa, Eumetazoa, Bilateria, Deuterostomia, Chordata, Craniata, Vertebrata, Gnathostomata (jawed vertebrates), Teleostomi, Euteleostomi, Sarcopterygii, Dipnotetrapodomorpha, Tetrapoda, Amniota, Mammalia, Theria, Eutheria, Boreoeutheria, Euarchontoglires, Glires (Rodents and rabbits), Rodentia, Myomorpha (mice and others), Muroidea, Muridae, Murinae, …	SUBCELLULAR LOCATION: Cell membrane {ECO:0000269|PubMed:1377365, ECO:0000269|PubMed:26912815}; Multi-pass membrane protein {ECO:0000250|UniProtKB:Q00960}. Cell junction, synapse, postsynaptic cell membrane {ECO:0000250|UniProtKB:Q00960}; Multi-pass membrane protein {ECO:0000250|UniProtKB:Q00960}. Late endosome {ECO:0000269|PubMed:31424425}. Lysosome {ECO:0000269|PubMed:31424425}. Cytoplasm, cytos…	SUBUNIT: Heterotetramer. Forms heterotetrameric channels composed of two zeta subunits (GRIN1), and two epsilon subunits (GRIN2A, GRIN2B, GRIN2C or GRIN2D) (in vitro) (PubMed:1377365, PubMed:26912815). Can also form heterotetrameric channels that contain at least one zeta subunit (GRIN1), at least one epsilon subunit, plus GRIN3A or GRIN3B (PubMed:12008020, PubMed:14602821). In vivo, the subunit …	PTM: Phosphorylated on tyrosine residues (PubMed:12451687). Phosphorylation at Ser-1303 by DAPK1 enhances synaptic NMDA receptor channel activity (PubMed:20141836). {ECO:0000269|PubMed:12451687, ECO:0000269|PubMed:20141836}.	CHAIN 27..1482; /note=Glutamate receptor ionotropic, NMDA 2B; /id=PRO_0000011578	NA	DISULFID 86..321; /evidence=ECO:0000250|UniProtKB:Q00960; DISULFID 429..456; /evidence=ECO:0000250|UniProtKB:Q00960; DISULFID 436..457; /evidence=ECO:0000250|UniProtKB:Q00960; DISULFID 746..801; /evidence=ECO:0000250|UniProtKB:Q00960	CARBOHYD 74; /note=N-linked (GlcNAc...) asparagine; /evidence=ECO:0000255; CARBOHYD 341; /note=N-linked (GlcNAc...) asparagine; /evidence=ECO:0000255; CARBOHYD 348; /note=N-linked (GlcNAc...) asparagine; /evidence=ECO:0000255; CARBOHYD 444; /note=N-linked (GlcNAc...) asparagine; /evidence=ECO:0000255; CARBOHYD 491; /note=N-linked (GlcNAc...) asparagine; /evidence=ECO:0000255; CARBOHYD 542; /note=…	NA	NA	MOD_RES 882; /note=Phosphoserine; /evidence=ECO:0007744|PubMed:21183079; MOD_RES 886; /note=Phosphoserine; /evidence=ECO:0000250|UniProtKB:Q00960; MOD_RES 917; /note=Phosphoserine; /evidence=ECO:0007744|PubMed:21183079; MOD_RES 920; /note=Phosphoserine; /evidence=ECO:0007744|PubMed:21183079; MOD_RES 962; /note=Phosphotyrosine; /evidence=ECO:0007744|PubMed:18034455; MOD_RES 1039; /note=Phosphotyro…	Q9JI91; P17426; P11798; Q80YE7; Q62108; P35438	DISRUPTION PHENOTYPE: Mutant pups are born at the expected Mendelian rate and appear grossly normal, but lack suckling behavior. As a consequence, all die shortly after birth, except when they are fed manually via a soft tube that delivers milk directly into the stomach. While mutant neonate brain structures are grossly normal, the mutant brain stem trigeminal complex lacks the neural repeating u…	NA	1377365; 16141072; 8789948; 10846156; 12451687; 12008020; 14602821; 16452087; 17329427; 17114649; 18034455; 19243221; 20141836; 21183079; 26912815; 31424425; 10331083; 10479680; 10485698; 10485705; 10620012; 10634899; 10767319; 10862698; 11024032; 11161799; 11217851; 11344110; 11488959; 11530236; 11711849; 11719203; 11920728; 11988580; 12103442; 12111856; 12147342; 12191494; 12466851; 12514209; 1…	1377365; 16141072; 8789948; 10846156; 12451687; 12008020; 14602821; 16452087; 17329427; 17114649; 18034455; 19243221; 20141836; 21183079; 26912815; 31424425
Q04735	CDK16_MOUSE	Cdk16 Crk5 Pctaire1 Pctk1	Cdk16	Crk5 Pctaire1 Pctk1	Mus musculus (Mouse)	10090	Cyclin-dependent kinase 16 (EC 2.7.11.22) (CRK5) (Cell division protein kinase 16) (PCTAIRE-motif protein kinase 1) (Serine/threonine-protein kinase PCTAIRE-1)	UP000000589: Chromosome X	cellular organisms, Eukaryota, Opisthokonta, Metazoa, Eumetazoa, Bilateria, Deuterostomia, Chordata, Craniata, Vertebrata, Gnathostomata (jawed vertebrates), Teleostomi, Euteleostomi, Sarcopterygii, Dipnotetrapodomorpha, Tetrapoda, Amniota, Mammalia, Theria, Eutheria, Boreoeutheria, Euarchontoglires, Glires (Rodents and rabbits), Rodentia, Myomorpha (mice and others), Muroidea, Muridae, Murinae, …	SUBCELLULAR LOCATION: Cytoplasm {ECO:0000250}. Cytoplasmic vesicle, secretory vesicle. Cell junction, synapse, synaptosome. Note=Colocalizes with insulin in pancreas islets. {ECO:0000250}.	SUBUNIT: Found in a complex containing CABLES1, CDK17 and TDRD7. Interacts with BRSK2. Identified in a complex with NSF, syntaxin-1, synaptotagmin, SYN1, SYP and CDK5R1 (By similarity). Interacts with YWHAH, YWHAQ and YWHAZ. Interacts with CCNY; this increases the CDK16 kinase activity. Interacts with NSF. {ECO:0000250, ECO:0000269|PubMed:16461345, ECO:0000269|PubMed:22184064, ECO:0000269|PubMed:…	PTM: Phosphorylation at Ser-153 inhibits kinase activity. {ECO:0000250}.	CHAIN 1..496; /note=Cyclin-dependent kinase 16; /id=PRO_0000086485	NA	NA	NA	NA	NA	MOD_RES 12; /note=Phosphoserine; by BRSK2; /evidence=ECO:0000250|UniProtKB:Q00536; MOD_RES 42; /note=Phosphoserine; /evidence=ECO:0000250|UniProtKB:Q00536; MOD_RES 65; /note=Phosphoserine; /evidence=ECO:0000250|UniProtKB:Q00536; MOD_RES 78; /note=Phosphoserine; /evidence=ECO:0007744|PubMed:21183079; MOD_RES 82; /note=Phosphoserine; /evidence=ECO:0000250|UniProtKB:Q00536; MOD_RES 95; /note=Phospho…	Q8BGU5; D3YUJ3	DISRUPTION PHENOTYPE: No visible phenotype in females; they are viable and fertile. Male mice are infertile, due to a defect in late stages of spermatogenesis. {ECO:0000269|PubMed:22184064}.	NA	1437147; 15489334; 8444355; 9197417; 16461345; 21183079; 21335063; 22796189; 22798068; 22184064; 10099831; 12084709; 12154078; 14610273; 15733677; 16141072; 16980619; 18799693; 20534669; 21267068; 21677750; 24931367; 26305884; 8088790; 8601034; 8852665	1437147; 15489334; 8444355; 9197417; 16461345; 21183079; 21335063; 22796189; 22798068; 22184064
Q04899	CDK18_MOUSE	Cdk18 Pctaire3 Pctk3	Cdk18	Pctaire3 Pctk3	Mus musculus (Mouse)	10090	Cyclin-dependent kinase 18 (EC 2.7.11.22) (Cell division protein kinase 18) (PCTAIRE-motif protein kinase 3) (Serine/threonine-protein kinase PCTAIRE-3)	UP000000589: Chromosome 1	cellular organisms, Eukaryota, Opisthokonta, Metazoa, Eumetazoa, Bilateria, Deuterostomia, Chordata, Craniata, Vertebrata, Gnathostomata (jawed vertebrates), Teleostomi, Euteleostomi, Sarcopterygii, Dipnotetrapodomorpha, Tetrapoda, Amniota, Mammalia, Theria, Eutheria, Boreoeutheria, Euarchontoglires, Glires (Rodents and rabbits), Rodentia, Myomorpha (mice and others), Muroidea, Muridae, Murinae, …	NA	NA	NA	CHAIN 1..451; /note=Cyclin-dependent kinase 18; /id=PRO_0000086491	NA	NA	NA	NA	NA	MOD_RES 12; /note=Phosphoserine; /evidence=ECO:0000250|UniProtKB:Q07002; MOD_RES 51; /note=Phosphoserine; /evidence=ECO:0000250|UniProtKB:Q07002; MOD_RES 66; /note=Phosphoserine; /evidence=ECO:0007744|PubMed:21183079; MOD_RES 75; /note=Phosphoserine; /evidence=ECO:0000250|UniProtKB:Q07002; MOD_RES 109; /note=Phosphoserine; /evidence=ECO:0007744|PubMed:19144319, ECO:0007744|PubMed:21183079; MOD_RE…	NA	NA	NA	1437147; 16141072; 19144319; 21183079; 11217851; 12466851; 14610273; 18799693; 24831015; 8088790; 8601034	1437147; 16141072; 19144319; 21183079
Q14AX6	CDK12_MOUSE	Cdk12 Crk7 Crkrs Kiaa0904	Cdk12	Crk7 Crkrs Kiaa0904	Mus musculus (Mouse)	10090	Cyclin-dependent kinase 12 (EC 2.7.11.22) (EC 2.7.11.23) (Cdc2-related kinase, arginine/serine-rich) (CrkRS) (Cell division cycle 2-related protein kinase 7) (CDC2-related protein kinase 7) (Cell division protein kinase 12)	UP000000589: Chromosome 11	cellular organisms, Eukaryota, Opisthokonta, Metazoa, Eumetazoa, Bilateria, Deuterostomia, Chordata, Craniata, Vertebrata, Gnathostomata (jawed vertebrates), Teleostomi, Euteleostomi, Sarcopterygii, Dipnotetrapodomorpha, Tetrapoda, Amniota, Mammalia, Theria, Eutheria, Boreoeutheria, Euarchontoglires, Glires (Rodents and rabbits), Rodentia, Myomorpha (mice and others), Muroidea, Muridae, Murinae, …	SUBCELLULAR LOCATION: Nucleus {ECO:0000250}. Nucleus speckle {ECO:0000250}. Note=Colocalized with nuclear speckles throughout interphase. {ECO:0000250}.	SUBUNIT: Interacts with CCNL1 and CCNL2. {ECO:0000250}.	PTM: Phosphorylation at Thr-889 increases kinase activity. {ECO:0000250}.	CHAIN 1..1484; /note=Cyclin-dependent kinase 12; /id=PRO_0000314470	CROSSLNK 262; /note=Glycyl lysine isopeptide (Lys-Gly) (interchain with G-Cter in SUMO2); /evidence=ECO:0000250|UniProtKB:Q9NYV4; CROSSLNK 506; /note=Glycyl lysine isopeptide (Lys-Gly) (interchain with G-Cter in SUMO2); /evidence=ECO:0000250|UniProtKB:Q9NYV4; CROSSLNK 651; /note=Glycyl lysine isopeptide (Lys-Gly) (interchain with G-Cter in SUMO2); /evidence=ECO:0000250|UniProtKB:Q9NYV4	NA	NA	NA	NA	MOD_RES 57; /note=Phosphothreonine; /evidence=ECO:0000250|UniProtKB:Q9NYV4; MOD_RES 73; /note=Phosphotyrosine; /evidence=ECO:0000250|UniProtKB:Q9NYV4; MOD_RES 235; /note=Phosphoserine; /evidence=ECO:0007744|PubMed:21183079; MOD_RES 248; /note=Phosphoserine; /evidence=ECO:0007744|PubMed:21183079; MOD_RES 264; /note=Phosphoserine; /evidence=ECO:0000250|UniProtKB:Q9NYV4; MOD_RES 273; /note=Phosphose…	NA	NA	NA	19468303; 15489334; 14621295; 17242355; 19131326; 21183079; 22012619; 10725249; 11217851; 11711534; 12466851; 12520002; 12904583; 14610273; 15741177; 16141072; 16615898; 18799693; 21267068; 22547058; 24999027; 26658019; 27073218; 30487607	19468303; 15489334; 14621295; 17242355; 19131326; 21183079; 22012619
Q3UHJ0	AAK1_MOUSE	Aak1 Kiaa1048	Aak1	Kiaa1048	Mus musculus (Mouse)	10090	AP2-associated protein kinase 1 (EC 2.7.11.1) (Adaptor-associated kinase 1)	UP000000589: Chromosome 6	cellular organisms, Eukaryota, Opisthokonta, Metazoa, Eumetazoa, Bilateria, Deuterostomia, Chordata, Craniata, Vertebrata, Gnathostomata (jawed vertebrates), Teleostomi, Euteleostomi, Sarcopterygii, Dipnotetrapodomorpha, Tetrapoda, Amniota, Mammalia, Theria, Eutheria, Boreoeutheria, Euarchontoglires, Glires (Rodents and rabbits), Rodentia, Myomorpha (mice and others), Muroidea, Muridae, Murinae, …	SUBCELLULAR LOCATION: Cell membrane {ECO:0000250|UniProtKB:F1MH24}; Peripheral membrane protein {ECO:0000250|UniProtKB:F1MH24}. Membrane, clathrin-coated pit {ECO:0000250|UniProtKB:P0C1X8}. Cell junction, synapse, presynapse {ECO:0000250|UniProtKB:P0C1X8}. Note=Active when found in clathrin-coated pits at the plasma membrane. In neuronal cells, enriched at presynaptic terminals. In non-neuronal c…	SUBUNIT: Interacts (via CBD domain) with clathrin (By similarity). Interacts with AP-2 complex (By similarity). Interacts with NUMB (By similarity). Interacts with alpha-adaptin (By similarity). Interacts with EPS15 isoform 2 (By similarity). Interacts with membrane-bound activated NOTCH1 but not with the inactive full-length form of NOTCH1 (PubMed:21464124). Preferentially interacts with monoubi…	PTM: Autophosphorylated. {ECO:0000250|UniProtKB:Q2M2I8}.	CHAIN 1..959; /note=AP2-associated protein kinase 1; /id=PRO_0000250579	NA	NA	NA	NA	NA	MOD_RES 1; /note=N-acetylmethionine; /evidence=ECO:0000250|UniProtKB:Q2M2I8; MOD_RES 14; /note=Phosphoserine; /evidence=ECO:0000250|UniProtKB:Q2M2I8; MOD_RES 234; /note=Phosphotyrosine; /evidence=ECO:0000250|UniProtKB:Q2M2I8; MOD_RES 235; /note=Phosphoserine; /evidence=ECO:0000250|UniProtKB:Q2M2I8; MOD_RES 354; /note=Phosphothreonine; /evidence=ECO:0000250|UniProtKB:Q2M2I8; MOD_RES 389; /note=Pho…	NA	NA	NA	16141072; 15489334; 14621295; 16452087; 17242355; 19144319; 19131326; 21183079; 21464124; 24129315; 10725249; 11217851; 12466851; 12477932; 12520002; 12904583; 14610273; 15226823; 16635246; 18799693; 21267068; 22445341; 29774516	16141072; 15489334; 14621295; 16452087; 17242355; 19144319; 19131326; 21183079; 21464124; 24129315
Q4ACU6	SHAN3_MOUSE	Shank3 Kiaa1650 Prosap2	Shank3	Kiaa1650 Prosap2	Mus musculus (Mouse)	10090	SH3 and multiple ankyrin repeat domains protein 3 (Shank3) (Proline-rich synapse-associated protein 2) (ProSAP2) (SPANK-2)	UP000000589: Chromosome 15	cellular organisms, Eukaryota, Opisthokonta, Metazoa, Eumetazoa, Bilateria, Deuterostomia, Chordata, Craniata, Vertebrata, Gnathostomata (jawed vertebrates), Teleostomi, Euteleostomi, Sarcopterygii, Dipnotetrapodomorpha, Tetrapoda, Amniota, Mammalia, Theria, Eutheria, Boreoeutheria, Euarchontoglires, Glires (Rodents and rabbits), Rodentia, Myomorpha (mice and others), Muroidea, Muridae, Murinae, …	SUBCELLULAR LOCATION: Cytoplasm. Cell junction, synapse. Cell junction, synapse, postsynaptic density. Cell projection, dendritic spine {ECO:0000250}. Note=In neuronal cells, extends into the region subjacent to the postsynaptic density (PSD).	SUBUNIT: May homomultimerize via its SAM domain. Interacts with BAIAP2, DBNL and SLC17A7/VGLUT1. Interacts with DLGAP1/GKAP, GRM1/MGLUR1, GRM5/MGLUR5 and LZTS3 C-termini via its PDZ domain. Interacts with ABI1, HOMER1, HOMER2, HOMER3 and CTTN/cortactin SH3 domain. Is part of a complex with DLG4/PSD-95 and DLGAP1/GKAP. Interacts (via PDZ domain) with the GRIA1 subunit of the AMPA receptor (via PDZ…	NA	CHAIN 1..1730; /note=SH3 and multiple ankyrin repeat domains protein 3; /id=PRO_0000291257	NA	NA	NA	NA	NA	MOD_RES 122; /note=Phosphotyrosine; /evidence=ECO:0007744|PubMed:18034455; MOD_RES 373; /note=Phosphoserine; /evidence=ECO:0007744|PubMed:21183079; MOD_RES 375; /note=Phosphoserine; /evidence=ECO:0007744|PubMed:21183079; MOD_RES 387; /note=Phosphoserine; /evidence=ECO:0007744|PubMed:21183079; MOD_RES 394; /note=Phosphoserine; /evidence=ECO:0000250|UniProtKB:Q9JLU4; MOD_RES 482; /note=Phosphoserin…	Q8BKX1; Q5SQX6; Q91XM9; Q9D415; O60741; Q9UL51; Q9P1Z3	DISRUPTION PHENOTYPE: Animals deficient for isoforms 1-7 exhibit self-injourious repetitive grooming and deficits in social interaction. They show defects at striatal synapses and cortico-striatal circuits with an increase in striatal volume, dendritic length, and surface area and a decrease of spine density, length and thickness of PSD. They seem to have an altered molecular composition of posts…	NA	16606358; 24164323; 19468303; 15368895; 21558424; 16452087; 17242355; 18034455; 21183079; 20613842; 21423165; 22699619; 23739967; 24259569; 24153177; 24129315; 31600191; 12466851; 14622142; 15207857; 15569713; 15689540; 15814786; 16602821; 16615898; 16635246; 19208628; 20573181; 20800661; 21167025; 21267068; 21565611; 21626699; 21653829; 21677750; 21795692; 21926968; 22573675; 23010509; 23142422;…	16606358; 24164323; 19468303; 15368895; 21558424; 16452087; 17242355; 18034455; 21183079; 20613842; 21423165; 22699619; 23739967; 24259569; 24153177; 24129315; 31600191
Q58A65	JIP4_MOUSE	Spag9 Jip4 Jsap2 Kiaa0516 Mapk8ip4	Spag9	Jip4 Jsap2 Kiaa0516 Mapk8ip4	Mus musculus (Mouse)	10090	C-Jun-amino-terminal kinase-interacting protein 4 (JIP-4) (JNK-interacting protein 4) (JNK-associated leucine-zipper protein) (JLP) (JNK/SAPK-associated protein 2) (JSAP2) (Mitogen-activated protein kinase 8-interacting protein 4) (Sperm-associated antigen 9)	UP000000589: Chromosome 11	cellular organisms, Eukaryota, Opisthokonta, Metazoa, Eumetazoa, Bilateria, Deuterostomia, Chordata, Craniata, Vertebrata, Gnathostomata (jawed vertebrates), Teleostomi, Euteleostomi, Sarcopterygii, Dipnotetrapodomorpha, Tetrapoda, Amniota, Mammalia, Theria, Eutheria, Boreoeutheria, Euarchontoglires, Glires (Rodents and rabbits), Rodentia, Myomorpha (mice and others), Muroidea, Muridae, Murinae, …	SUBCELLULAR LOCATION: Cytoplasm {ECO:0000269|PubMed:12391307, ECO:0000269|PubMed:15767678, ECO:0000269|PubMed:19056739}. Cytoplasm, perinuclear region {ECO:0000269|PubMed:12391307, ECO:0000269|PubMed:19056739}. Lysosome membrane {ECO:0000250|UniProtKB:O60271}. Note=Perinuclear distribution in response to stress signals such as UV radiation. {ECO:0000269|PubMed:12391307}.	SUBUNIT: Homodimer (By similarity). The homodimer interacts with ARF6, forming a heterotetramer (By similarity). Homooligomer (By similarity). Interacts with MAX, MAPK8, MAPK14, MAP3K3, MYC, and MAP2K4 (PubMed:12391307). Interacts with KNS2 (PubMed:15987681). Interaction with KNS2 is important in the formation of ternary complex with MAPK8 (PubMed:15767678). Interacts with PIP4P1 (By similarity).…	PTM: Phosphorylated by MAPK8 and MAPK14. {ECO:0000269|PubMed:15767678}.	CHAIN 1..1321; /note=C-Jun-amino-terminal kinase-interacting protein 4; /id=PRO_0000234077	NA	NA	NA	NA	NA	MOD_RES 1; /note=N-acetylmethionine; /evidence=ECO:0000250|UniProtKB:O60271; MOD_RES 109; /note=Phosphoserine; /evidence=ECO:0000250|UniProtKB:O60271; MOD_RES 183; /note=Phosphoserine; /evidence=ECO:0000250|UniProtKB:O60271; MOD_RES 185; /note=Phosphoserine; /evidence=ECO:0000250|UniProtKB:O60271; MOD_RES 194; /note=Phosphoserine; /evidence=ECO:0000250|UniProtKB:O60271; MOD_RES 203; /note=Phospho…	P62331; Q5S007	NA	NA	12391307; 15767678; 15368895; 16141072; 19468303; 15489334; 15987681; 17242355; 19056739; 19131326; 21183079; 11106729; 11217851; 12466851; 12520002; 12897243; 12904583; 16602821; 16615898; 17074887; 18574703; 18678706; 19244314; 19470755; 20004020; 20160094; 20173330; 20493856; 20540774; 21072209; 21209421; 21267068; 21293032; 21427128; 21472140; 21621532; 21677750; 22448252; 23151479; 23182713;…	12391307; 15767678; 15368895; 16141072; 19468303; 15489334; 15987681; 17242355; 19056739; 19131326; 21183079
Q5EG47	AAPK1_MOUSE	Prkaa1	Prkaa1	NA	Mus musculus (Mouse)	10090	5'-AMP-activated protein kinase catalytic subunit alpha-1 (AMPK subunit alpha-1) (EC 2.7.11.1) (Acetyl-CoA carboxylase kinase) (ACACA kinase) (EC 2.7.11.27) (Hydroxymethylglutaryl-CoA reductase kinase) (HMGCR kinase) (EC 2.7.11.31) (Tau-protein kinase PRKAA1) (EC 2.7.11.26)	UP000000589: Chromosome 15	cellular organisms, Eukaryota, Opisthokonta, Metazoa, Eumetazoa, Bilateria, Deuterostomia, Chordata, Craniata, Vertebrata, Gnathostomata (jawed vertebrates), Teleostomi, Euteleostomi, Sarcopterygii, Dipnotetrapodomorpha, Tetrapoda, Amniota, Mammalia, Theria, Eutheria, Boreoeutheria, Euarchontoglires, Glires (Rodents and rabbits), Rodentia, Myomorpha (mice and others), Muroidea, Muridae, Murinae, …	SUBCELLULAR LOCATION: Cytoplasm {ECO:0000250}. Nucleus {ECO:0000269|PubMed:19833968}. Note=In response to stress, recruited by p53/TP53 to specific promoters.	SUBUNIT: AMPK is a heterotrimer of an alpha catalytic subunit (PRKAA1 or PRKAA2), a beta (PRKAB1 or PRKAB2) and a gamma non-catalytic subunits (PRKAG1, PRKAG2 or PRKAG3). Interacts with FNIP1 and FNIP2.	PTM: Phosphorylated at Thr-183 by STK11/LKB1 in complex with STE20-related adapter-alpha (STRADA) pseudo kinase and CAB39. Also phosphorylated at Thr-183 by CAMKK2; triggered by a rise in intracellular calcium ions, without detectable changes in the AMP/ATP ratio. CAMKK1 can also phosphorylate Thr-183, but at a much lower level. Dephosphorylated by protein phosphatase 2A and 2C (PP2A and PP2C). P…	CHAIN 1..559; /note=5'-AMP-activated protein kinase catalytic subunit alpha-1; /id=PRO_0000085590	NA	NA	NA	NA	NA	MOD_RES 32; /note=Phosphothreonine; /evidence=ECO:0000250|UniProtKB:Q13131; MOD_RES 183; /note=Phosphothreonine; by LKB1 and CaMKK2; /evidence=ECO:0000269|PubMed:15980064, ECO:0000269|PubMed:16054095, ECO:0000269|PubMed:16308421; MOD_RES 355; /note=Phosphothreonine; /evidence=ECO:0000250|UniProtKB:Q13131; MOD_RES 356; /note=Phosphoserine; /evidence=ECO:0000250|UniProtKB:Q13131; MOD_RES 360; /note…	P46937	NA	NA	19468303; 16054095; 15878856; 15980064; 16148943; 16308421; 16804075; 16804077; 17242355; 18254724; 18439900; 19144319; 19833968; 20361929; 21183079; 20647423; 21460634; 21459323; 21258367; 21205641; 23283301; 10098881; 12044627; 12466851; 12520002; 12546688; 12802337; 12904583; 14573616; 14610273; 14985505; 15314686; 15753079; 15878932; 16141072; 16186119; 16567505; 16809770; 17023420; 17244624;…	19468303; 16054095; 15878856; 15980064; 16148943; 16308421; 16804075; 16804077; 17242355; 18254724; 18439900; 19144319; 19833968; 20361929; 21183079; 20647423; 21460634; 21459323; 21258367; 21205641; 23283301
Q61644	PACN1_MOUSE	Pacsin1 Pacsin	Pacsin1	Pacsin	Mus musculus (Mouse)	10090	Protein kinase C and casein kinase substrate in neurons protein 1 (Syndapin-1)	UP000000589: Chromosome 17	cellular organisms, Eukaryota, Opisthokonta, Metazoa, Eumetazoa, Bilateria, Deuterostomia, Chordata, Craniata, Vertebrata, Gnathostomata (jawed vertebrates), Teleostomi, Euteleostomi, Sarcopterygii, Dipnotetrapodomorpha, Tetrapoda, Amniota, Mammalia, Theria, Eutheria, Boreoeutheria, Euarchontoglires, Glires (Rodents and rabbits), Rodentia, Myomorpha (mice and others), Muroidea, Muridae, Murinae, …	SUBCELLULAR LOCATION: Cytoplasm. Cell projection {ECO:0000250}. Cell junction, synapse, synaptosome {ECO:0000250}. Cell projection, ruffle membrane. Membrane; Peripheral membrane protein. Cytoplasmic vesicle membrane; Peripheral membrane protein. Cell junction, synapse. Cytoplasm, cytosol. Cell membrane {ECO:0000250}; Peripheral membrane protein {ECO:0000250}; Cytoplasmic side {ECO:0000250}. Note…	SUBUNIT: Homodimer. May form heterooligomers with other PACSINs. Interacts with both COBL and DBNL. Identified in a complex composed of COBL, PACSIN1 and WASL. Interacts with EHD3 (By similarity). Interacts (via SH3 domain) with SYNJ1 and WASL. Interacts (via SH3 domain) with DNM1; the interaction is reduced by DNM1 phosphorylation. Interacts with DNM2 and DNM3. Interacts with MAPT. Interacts wit…	PTM: Phosphorylated by casein kinase 2 (CK2) and protein kinase C (PKC).	CHAIN 1..441; /note=Protein kinase C and casein kinase substrate in neurons protein 1; /id=PRO_0000161793	NA	NA	NA	NA	NA	MOD_RES 2; /note=Phosphoserine; /evidence=ECO:0000250|UniProtKB:Q9Z0W5; MOD_RES 76; /note=Phosphoserine; /evidence=ECO:0000250|UniProtKB:Q9Z0W5; MOD_RES 181; /note=Phosphothreonine; /evidence=ECO:0000250|UniProtKB:Q9Z0W5; MOD_RES 343; /note=Phosphoserine; /evidence=ECO:0007744|PubMed:21183079; MOD_RES 345; /note=Phosphoserine; /evidence=ECO:0007744|PubMed:21183079; MOD_RES 346; /note=Phosphoserin…	P10637; Itself; P19332-5	DISRUPTION PHENOTYPE: Mice are born at the expected Mendelian rate, but display a slightly reduced body weight and reduced fertility. Mice display increased synaptic vesicle diameter and impaired compensatory synaptic vesicle endocytosis after high synapse activity. Rod photoreceptor ribbon synapses display an abnormally high number of endosome-like structures and tubular elements after light exp…	NA	9746365; 15489334; 11082044; 15930129; 16627472; 18034455; 21183079; 21926968; 23035120; 20404169; 10431838; 11179684; 12466851; 14610273; 14621295; 16141072; 16537572; 16602821; 16615898; 17634366; 18456257; 18799693; 19455133; 19562802; 21267068; 21610094; 22355135; 22371566; 22488361; 23420842; 23668323; 23785143; 23918399; 24204982; 24509844; 24751538; 27488904; 29028184	9746365; 15489334; 11082044; 15930129; 16627472; 18034455; 21183079; 21926968; 23035120; 20404169
Q63844	MK03_MOUSE	Mapk3 Erk1 Prkm3	Mapk3	Erk1 Prkm3	Mus musculus (Mouse)	10090	Mitogen-activated protein kinase 3 (MAP kinase 3) (MAPK 3) (EC 2.7.11.24) (ERT2) (Extracellular signal-regulated kinase 1) (ERK-1) (Insulin-stimulated MAP2 kinase) (MAP kinase isoform p44) (p44-MAPK) (MNK1) (Microtubule-associated protein 2 kinase) (p44-ERK1)	UP000000589: Chromosome 7	cellular organisms, Eukaryota, Opisthokonta, Metazoa, Eumetazoa, Bilateria, Deuterostomia, Chordata, Craniata, Vertebrata, Gnathostomata (jawed vertebrates), Teleostomi, Euteleostomi, Sarcopterygii, Dipnotetrapodomorpha, Tetrapoda, Amniota, Mammalia, Theria, Eutheria, Boreoeutheria, Euarchontoglires, Glires (Rodents and rabbits), Rodentia, Myomorpha (mice and others), Muroidea, Muridae, Murinae, …	SUBCELLULAR LOCATION: Cytoplasm. Nucleus. Membrane, caveola {ECO:0000250|UniProtKB:P21708}. Note=Autophosphorylation at Thr-207 promotes nuclear localization (By similarity). PEA15-binding redirects the biological outcome of MAPK3 kinase-signaling by sequestering MAPK3 into the cytoplasm. {ECO:0000250}.	SUBUNIT: Binds both upstream activators and downstream substrates in multimolecular complexes. Found in a complex with at least BRAF, HRAS, MAP2K1/MEK1, MAPK3 and RGS14. Interacts with TPR. Interacts with ADAM15, ARRB2, CANX, DAPK1 (via death domain), HSF4, IER3, MAP2K1/MEK1, NISCH, and SGK1 (By similarity). Interacts with MORG1 (PubMed:15118098). Interacts with PEA15 (PubMed:11702783). Interacts…	PTM: Dually phosphorylated on Thr-203 and Tyr-205, which activates the enzyme. Ligand-activated ALK induces tyrosine phosphorylation (By similarity). Dephosphorylated by PTPRJ at Tyr-205 (By similarity). Autophosphorylated on threonine and tyrosine residues in vitro. Phosphorylated upon FLT3 and KIT signaling (By similarity). {ECO:0000250}.	CHAIN 2..380; /note=Mitogen-activated protein kinase 3; /id=PRO_0000186252	NA	NA	NA	INIT_MET 1; /note=Removed; /evidence=ECO:0000269|Ref.2	NA	MOD_RES 2; /note=N-acetylalanine; /evidence=ECO:0000269|Ref.2; MOD_RES 199; /note=Phosphothreonine; /evidence=ECO:0000250|UniProtKB:P27361; MOD_RES 203; /note=Phosphothreonine; by MAP2K1 and MAP2K2; /evidence=ECO:0007744|PubMed:17947660, ECO:0007744|PubMed:18034455, ECO:0007744|PubMed:19131326, ECO:0007744|PubMed:21183079; MOD_RES 205; /note=Phosphotyrosine; by MAP2K1 and MAP2K2; /evidence=ECO:00…	Q60793	NA	NA	15489334; 8424957; 1717989; 1716439; 8444355; 1459009; 10080542; 11090077; 11702783; 12134156; 15118098; 15899793; 15923189; 16162500; 17947660; 18034455; 19144319; 19131326; 21183079; 21262971; 16393692; 19565474; 21779493; 10051434; 10558995; 10825211; 10862698; 11139474; 11160759; 11254359; 11307167; 11356865; 11684667; 11726647; 11756441; 11789669; 11830463; 11841548; 11889128; 11923207; 1192…	15489334; 8424957; 1717989; 1716439; 8444355; 1459009; 10080542; 11090077; 11702783; 12134156; 15118098; 15899793; 15923189; 16162500; 17947660; 18034455; 19144319; 19131326; 21183079; 21262971; 16393692; 19565474; 21779493
Q7TQF7	AMPH_MOUSE	Amph Amph1	Amph	Amph1	Mus musculus (Mouse)	10090	Amphiphysin	UP000000589: Chromosome 13	cellular organisms, Eukaryota, Opisthokonta, Metazoa, Eumetazoa, Bilateria, Deuterostomia, Chordata, Craniata, Vertebrata, Gnathostomata (jawed vertebrates), Teleostomi, Euteleostomi, Sarcopterygii, Dipnotetrapodomorpha, Tetrapoda, Amniota, Mammalia, Theria, Eutheria, Boreoeutheria, Euarchontoglires, Glires (Rodents and rabbits), Rodentia, Myomorpha (mice and others), Muroidea, Muridae, Murinae, …	SUBCELLULAR LOCATION: Cytoplasmic vesicle, secretory vesicle, synaptic vesicle membrane {ECO:0000250}; Peripheral membrane protein {ECO:0000250}; Cytoplasmic side {ECO:0000250}. Cytoplasm, cytoskeleton {ECO:0000250}.	SUBUNIT: Heterodimer with BIN1 (By similarity). Binds SH3GLB1 (By similarity). Interacts with REPS1 and SGIP1 (By similarity). Binds AP2A2. Interacts with AP2B1. Interacts with DNM1 AND SYNJ1 (By similarity). {ECO:0000250|UniProtKB:O08838}.	NA	CHAIN 1..686; /note=Amphiphysin; /id=PRO_0000192948	NA	NA	NA	NA	NA	MOD_RES 252; /note=Phosphoserine; /evidence=ECO:0007744|PubMed:21183079; MOD_RES 260; /note=Phosphothreonine; /evidence=ECO:0007744|PubMed:21183079; MOD_RES 262; /note=Phosphoserine; /evidence=ECO:0007744|PubMed:21183079; MOD_RES 268; /note=Phosphoserine; /evidence=ECO:0007744|PubMed:21183079; MOD_RES 272; /note=Phosphoserine; /evidence=ECO:0007744|PubMed:21183079; MOD_RES 276; /note=Phosphoserin…	P39053; P39054; Q8BZ98	NA	NA	15489334; 15345747; 21183079; 11161784; 11879655; 12456676; 12520002; 15337791; 16141072; 16512683; 16635246; 17541403; 17785912; 17855509; 18093523; 18761055; 18973680; 19759398; 21350016; 22154806; 22707207; 22750946; 23640057; 23651931; 23785143; 23974041; 24305805; 24440154; 25497732; 25803581; 26833786; 29705331; 32994313; 7730311; 8530056; 9096311	15489334; 15345747; 21183079
Q80Z38	SHAN2_MOUSE	Shank2 Cortbp1 Kiaa1022	Shank2	Cortbp1 Kiaa1022	Mus musculus (Mouse)	10090	SH3 and multiple ankyrin repeat domains protein 2 (Shank2) (Cortactin-binding protein 1) (CortBP1)	UP000000589: Chromosome 7	cellular organisms, Eukaryota, Opisthokonta, Metazoa, Eumetazoa, Bilateria, Deuterostomia, Chordata, Craniata, Vertebrata, Gnathostomata (jawed vertebrates), Teleostomi, Euteleostomi, Sarcopterygii, Dipnotetrapodomorpha, Tetrapoda, Amniota, Mammalia, Theria, Eutheria, Boreoeutheria, Euarchontoglires, Glires (Rodents and rabbits), Rodentia, Myomorpha (mice and others), Muroidea, Muridae, Murinae, …	SUBCELLULAR LOCATION: Apical cell membrane {ECO:0000250}. Cytoplasm {ECO:0000269|PubMed:15207857}. Cell junction, synapse {ECO:0000269|PubMed:15207857}. Cell junction, synapse, postsynaptic density {ECO:0000269|PubMed:15207857}. Cell projection, dendritic spine {ECO:0000269|PubMed:15207857}. Cell projection, growth cone {ECO:0000250}. Note=Colocalizes with cortactin in growth cones in differentia…	SUBUNIT: Is part of a complex with DLG4/PSD-95 and DLGAP1/GKAP. Interacts with CTTN/cortactin SH3 domain, DLGAP1/GKAP and alpha-latrotoxin receptor 1. Interacts with DNM2, DBNL, GRID2, BAIAP2, SLC9A3, PLCB3 and CFTR. Interacts (via proline-rich region) with PDE4D. Interacts with ABI1 (via SH3 domain). {ECO:0000269|PubMed:15207857, ECO:0000269|PubMed:17244609}.	NA	CHAIN 1..1476; /note=SH3 and multiple ankyrin repeat domains protein 2; /id=PRO_0000247760	NA	NA	CARBOHYD 1292; /note=O-linked (GlcNAc) threonine; /evidence=ECO:0000269|PubMed:16452088	NA	NA	MOD_RES 456; /note=Phosphoserine; /evidence=ECO:0007744|PubMed:21183079; MOD_RES 485; /note=Phosphothreonine; /evidence=ECO:0007744|PubMed:21183079; MOD_RES 586; /note=Phosphoserine; /evidence=ECO:0007744|PubMed:16452087, ECO:0007744|PubMed:21183079; MOD_RES 724; /note=Phosphoserine; /evidence=ECO:0007744|PubMed:21183079; MOD_RES 903; /note=Phosphothreonine; /evidence=ECO:0007744|PubMed:16452087;…	NA	DISRUPTION PHENOTYPE: Mutants are viable, but with reduced body weight and a lower survival rate compared to their wild-type littermates. They are extremely hiperactive and display profound autistic-like behavioral alterations including repetitive grooming as well as abnormalities in vocal and social behaviors. Mutants exhibit fewer dendritic spines and show reduced basal synaptic transmission, a…	NA	15207857; 19468303; 15489334; 16141072; 9742101; 16452087; 16452088; 17244609; 21183079; 21423165; 22699619; 10862698; 14610273; 14622142; 14679199; 16606358; 16635246; 19208628; 19299912; 20800661; 21119615; 21267068; 21795692; 22699620; 23583105; 23994547; 24445315; 24751538; 25917711; 25981743; 26333830; 26403076; 26627310; 27050589; 27145803; 27199660; 27544825; 27581745; 27779093; 27903723; …	15207857; 19468303; 15489334; 16141072; 9742101; 16452087; 16452088; 17244609; 21183079; 21423165; 22699619
[truncated: 15 more rows]

## Sheet: Supplementary Table 10
Supplementary Table 10. Specific phosphorylation sites from the entire dataset with known disease associations found from PhosphoSitePlus. Highlighted sites are significantly differentially phosphorylated in at least 1 comparison. Significance is defined by Rank Product FDR < 0.05. Significant FDR and high fold change (absolute value > 2) are also highlighted.
Protein	Protein.names	Gene.names	Amino.acid	Position	Sequence.window	Comparison1_FoldChange	Comparison1_RankProd_PFP	Comparison2_FoldChange	Comparison2_RankProd_PFP	Comparison3_FoldChange	Comparison3_RankProd_PFP	DISEASE	ALTERATION	GENE	PROTEIN	ACC_ID	GENE_ID	HU_CHR_LOC	MW_kD	ORGANISM	SITE_GRP_ID	MOD_RSD	DOMAIN	SITE_...7_AA	PMIDs	LT_LIT	MS_LIT	MS_CST	CST_CAT.	NOTES	sites	MS_CST	CST_CAT.	NOTES	sites
[truncated: 60 more rows]

[truncated: 5 more sheets: Supplementary Table 11, Supplementary Table 12, Supplementary Table 13, Supplementary Table 14, Supplementary Table 15]
